# Supplementary material for: Identification of osteoclast-osteoblast coupling factors in humans reveals links between bone and energy metabolism
Source: Nat Commun. 2020 Jan 7;11:87. doi: 10.1038/s41467-019-14003-6 (PMC6946812; doi:10.1038/s41467-019-14003-6)
Supplement: Supplementary file 1 — Supplementary Data 1 [file 41467_2019_14003_MOESM1_ESM.xlsx]

## Sheet: Sheet1
NPX data
Panel		Olink CARDIOMETABOLIC(v.3601)	Olink CARDIOMETABOLIC(v.3601)	Olink CARDIOMETABOLIC(v.3601)	Olink CARDIOMETABOLIC(v.3601)	Olink CARDIOMETABOLIC(v.3601)	Olink CARDIOMETABOLIC(v.3601)	Olink CARDIOMETABOLIC(v.3601)	Olink CARDIOMETABOLIC(v.3601)	Olink CARDIOMETABOLIC(v.3601)	Olink CARDIOMETABOLIC(v.3601)	Olink CARDIOMETABOLIC(v.3601)	Olink CARDIOMETABOLIC(v.3601)	Olink CARDIOMETABOLIC(v.3601)	Olink CARDIOMETABOLIC(v.3601)	Olink CARDIOMETABOLIC(v.3601)	Olink CARDIOMETABOLIC(v.3601)	Olink CARDIOMETABOLIC(v.3601)	Olink CARDIOMETABOLIC(v.3601)	Olink CARDIOMETABOLIC(v.3601)	Olink CARDIOMETABOLIC(v.3601)	Olink CARDIOMETABOLIC(v.3601)	Olink CARDIOMETABOLIC(v.3601)	Olink CARDIOMETABOLIC(v.3601)	Olink CARDIOMETABOLIC(v.3601)	Olink CARDIOMETABOLIC(v.3601)	Olink CARDIOMETABOLIC(v.3601)	Olink CARDIOMETABOLIC(v.3601)	Olink CARDIOMETABOLIC(v.3601)	Olink CARDIOMETABOLIC(v.3601)	Olink CARDIOMETABOLIC(v.3601)	Olink CARDIOMETABOLIC(v.3601)	Olink CARDIOMETABOLIC(v.3601)	Olink CARDIOMETABOLIC(v.3601)	Olink CARDIOMETABOLIC(v.3601)	Olink CARDIOMETABOLIC(v.3601)	Olink CARDIOMETABOLIC(v.3601)	Olink CARDIOMETABOLIC(v.3601)	Olink CARDIOMETABOLIC(v.3601)	Olink CARDIOMETABOLIC(v.3601)	Olink CARDIOMETABOLIC(v.3601)	Olink CARDIOMETABOLIC(v.3601)	Olink CARDIOMETABOLIC(v.3601)	Olink CARDIOMETABOLIC(v.3601)	Olink CARDIOMETABOLIC(v.3601)	Olink CARDIOMETABOLIC(v.3601)	Olink CARDIOMETABOLIC(v.3601)	Olink CARDIOMETABOLIC(v.3601)	Olink CARDIOMETABOLIC(v.3601)
Assay		PRCP	CA1	ICAM1	CHL1	TGFBI	ENG	PLTP	SERPINA7	IGFBP3	CR2	SERPINA5	FCGR3B	IGFBP6	CDH1	CCL5	CCL14	GNLY	NOTCH1	PAM	PROC	CST3	NCAM1	PCOLCE	LILRB1	MET	LTBP2	IL7R	VCAM1	SELL	F11	COMP	CA4	PTPRS	MBL2	TIMP1	ANGPTL3	REG3A	SOD1	CD46	ITGAM	TNC	NID1	CFHR5	SPARCL1	PLXNB2	MEGF9	ANG	ST6GAL1
Uniprot ID		P42785	P00915	P05362	O00533	Q15582	P17813	P55058	P05543	P17936	P20023	P05154	O75015	P24592	P12830	P13501	Q16627	P22749	P46531	P19021	P04070	P01034	P13591	Q15113	Q8NHL6	P08581	Q14767	P16871	P19320	P14151	P03951	P49747	P22748	Q13332	P11226	P01033	Q9Y5C1	Q06141	P00441	P15529	P11215	P24821	P14543	Q9BXR6	Q14515	O15031	Q9H1U4	P03950	P15907
OlinkID		OID01272	OID01223	OID01230	OID01216	OID01291	OID01254	OID01275	OID01232	OID01255	OID01258	OID01229	OID01219	OID01264	OID01245	OID01246	OID01292	OID01262	OID01273	OID01256	OID01228	OID01225	OID01247	OID01289	OID01297	OID01238	OID01288	OID01253	OID01257	OID01249	OID01227	OID01274	OID01261	OID01284	OID01243	OID01224	OID01306	OID01280	OID01222	OID01251	OID01242	OID01265	OID01250	OID01302	OID01287	OID01218	OID01303	OID01226	OID01252
	CONTROL_SAMPLE_US_AS 1	-0.07063	1.63877	4.77106	1.54629	6.75427	0.93027	0.71016	3.0935	3.52948	4.62418	7.6712	2.37288	3.30692	3.73935	-0.34447	3.54023	-0.08447	1.82638	0.92721	3.27769	5.94491	1.91674	4.67752	-0.11272	1.09799	1.07124	1.25385	3.40127	6.75075	5.98852	6.21054	0.8193	-0.29126	7.88023	4.076	2.025	0.30401	-0.52518	1.29628	0.7765	1.20368	2.34458	6.7995	0.34622	0.1426	1.28737	6.27631	2.12739
	CONTROL_SAMPLE_US_AS 2	0.27519	1.8094	4.95609	1.88515	6.96947	0.98248	0.78993	3.2917	3.69551	4.90773	7.87341	2.6545	3.46665	3.95478	-0.21219	3.80346	0.30335	2.05106	1.31375	3.47883	6.18429	2.12105	4.93235	0.00316	1.48599	1.07124	1.28804	3.55448	6.93973	6.20228	6.39116	0.7286	-0.19522	8.02387	4.27589	2.19973	0.30401	-0.52518	1.36648	0.83134	1.45912	2.52419	7.01432	0.76219	0.29724	1.65644	6.51882	2.43282
	Denosumab	0.2803	7.5958	4.74126	1.1624	6.21921	0.59962	0.60766	3.17452	3.01633	3.96453	7.1046	2.27027	3.00227	3.09314	2.79279	4.25636	0.01184	1.59098	0.91689	3.33352	5.91663	1.46801	4.42354	0.01212	1.15505	1.07124	0.68996	3.30616	6.74448	5.43452	5.76234	0.57534	-0.03566	7.01549	4.30976	2.13711	0.30401	2.60301	1.5532	0.7765	1.449	2.55709	6.70081	0.27469	0.23768	1.52001	5.38894	2.21784
	Placebo	0.59958	7.67244	4.89349	1.37236	6.14415	0.95148	0.52466	2.87558	3.21279	4.84565	6.75996	3.0107	2.91438	3.70485	3.36935	4.14555	0.1679	1.75004	1.09864	3.24042	5.92733	1.96246	4.57029	0.26521	1.18122	1.07124	1.32893	3.17007	6.80276	6.1271	6.61036	0.7291	-0.18944	5.874	4.40422	1.72223	0.30401	2.71244	1.71295	0.7765	1.75942	2.97288	6.97342	0.50281	-0.00405	1.43082	5.76926	2.44904
	Denosumab	1.29421	8.02101	5.33063	2.03919	6.33864	0.87104	0.91268	2.78434	3.57219	4.19953	6.98866	2.89002	3.05072	3.98369	3.10422	4.3048	0.03656	1.60709	0.93296	3.08252	6.01155	1.94355	4.96173	-0.07488	1.32711	1.07124	0.93077	3.55462	6.61235	5.83768	5.63105	1.03535	-0.37453	8.15802	4.42406	2.12223	0.35257	3.32673	1.80566	0.7765	1.39692	2.92755	6.49571	0.42637	0.00325	1.31457	5.79125	2.38388
	Denosumab	0.78384	7.74638	5.08344	1.58009	6.86186	0.55328	0.81181	3.15302	3.66036	4.85949	7.12473	2.50902	2.90817	3.48416	2.75946	3.81321	-0.03182	1.80147	1.14436	3.1941	5.9002	1.77911	5.05806	-0.01893	1.15406	1.07124	0.88681	3.13551	6.77792	5.90337	6.79519	0.5986	-0.39399	7.89793	4.36837	2.18997	0.30401	2.92106	1.4933	0.7765	1.00807	2.75869	6.4405	0.32196	0.19997	1.04982	6.00256	2.32765
	Denosumab	0.84006	5.305	5.05247	1.93165	6.68592	0.95425	0.77131	3.29079	3.66602	4.10912	7.19561	1.959	2.95625	3.46241	2.94884	4.32894	-0.28549	1.76202	1.13779	3.17579	5.87158	2.1556	4.8079	-0.06408	1.0807	1.07124	1.21451	3.34316	6.67246	6.506	6.2147	0.72882	-0.43362	6.17663	4.47469	1.98877	0.30401	2.80881	1.61674	0.7765	1.25541	2.81348	6.2508	0.84868	-0.17496	1.22918	5.78164	2.18498
	Denosumab	0.44472	6.12701	4.47165	1.22529	6.35411	0.41212	0.70771	3.12328	2.89083	3.66218	6.48909	1.57526	2.83956	3.25702	3.0458	4.13305	-0.45545	1.67897	0.69225	2.44733	5.56815	1.92248	4.46756	-0.19643	0.85257	1.07124	0.45601	3.21377	6.1993	5.30002	5.14135	0.35475	-0.53066	4.98201	4.50475	1.69321	0.30401	1.57893	1.25671	0.7765	1.59042	2.7751	5.76456	0.52751	0.22524	1.13797	5.33981	2.34856
	Placebo	-0.04813	5.48367	4.83355	1.96575	6.20896	0.91077	0.68225	2.78517	3.18393	4.18589	6.48999	2.36525	2.90675	3.46271	0.83139	3.99369	-0.27458	1.64423	1.07889	3.37713	6.0637	1.81943	5.13579	-0.2403	0.97084	1.07124	0.76078	3.33493	6.65953	5.46345	5.5086	0.63152	-0.20906	6.72617	4.05462	2.00422	0.31636	1.49675	1.62206	0.79101	1.24597	2.041	6.40726	0.64171	0.11496	1.29789	6.08432	2.11579
	Denosumab	0.22109	6.02325	4.47726	1.8884	6.22935	0.59624	0.64643	2.79955	3.82053	4.18269	6.72712	2.4009	2.71288	3.10298	3.83618	4.36542	-0.30072	1.82754	0.91495	3.44471	5.95525	1.9835	4.73513	0.04297	1.27823	1.07124	0.77951	3.23307	6.93253	6.02035	5.72489	0.80632	-0.30438	7.78815	4.79639	2.3146	0.30401	1.61592	1.35928	0.7765	2.06196	3.0512	6.42896	0.54414	0.09758	1.42398	5.78864	2.32301
	Placebo	0.49904	9.03873	4.84916	2.02203	5.98907	0.82257	0.86642	3.27174	3.54107	4.55337	6.76603	2.63254	3.18873	3.03983	2.52411	4.41425	-0.12314	1.70229	0.89966	3.0679	6.11525	2.0018	4.53166	-0.10888	1.18364	1.07124	0.16351	3.30161	6.51526	5.85892	6.52705	0.64219	-0.31545	7.79398	4.49703	2.28843	0.30401	3.66495	1.35649	0.7765	1.17762	2.71098	6.77446	0.66996	0.20926	1.71755	6.01698	2.09816
	Denosumab	0.80292	6.97655	4.60318	1.76146	6.83406	0.94037	0.54045	3.18139	3.76649	4.08397	7.10851	2.85913	3.20598	3.35924	0.25878	3.95292	-0.10655	1.72081	1.14871	3.2955	6.37318	1.80419	4.87453	0.77582	1.23301	1.07124	0.8609	3.86275	6.58671	5.88021	6.18677	1.10652	-0.42491	8.50027	4.32884	2.31138	0.30401	4.02931	1.84816	0.7765	1.00166	2.2646	6.82012	0.72376	0.23281	1.03881	5.73629	2.34516
	Denosumab	0.61074	7.26862	4.47666	1.67763	6.11712	0.80009	0.47739	3.20917	3.57915	3.22811	6.80123	2.19822	2.56292	3.11869	2.95005	3.79732	-0.27959	1.61397	0.88412	3.03548	5.75016	1.72167	4.41984	0.18178	0.7805	1.07124	0.53109	3.23409	6.64137	6.02301	5.90006	0.71522	-0.56728	5.73117	4.28786	2.05254	0.30401	3.93514	1.72576	1.00802	0.95454	2.71405	6.66947	0.31109	0.14418	0.62718	5.82083	2.24533
	Placebo	0.48219	4.80179	4.32976	1.15335	6.05958	0.54745	0.58711	2.80401	3.178	3.92362	6.79029	2.31601	3.87142	3.59013	0.55241	4.79764	-0.08925	1.63159	0.99875	2.8891	6.7752	1.53432	4.89246	-0.21014	0.84356	1.07124	1.27932	3.52369	6.32584	5.29533	5.73359	0.41038	-0.4401	8.37387	4.65318	2.28218	0.43613	1.2196	1.66502	0.7765	0.73933	1.9476	6.05656	0.70238	0.33736	1.03304	5.57399	2.16308
	Denosumab	0.59868	5.78059	4.29403	1.55899	6.10922	0.71105	0.76049	3.32131	3.05689	4.28344	6.74397	2.80582	2.8603	3.23473	1.90345	3.98881	0.5197	1.64999	1.13182	3.10014	6.15299	1.78637	4.20525	-0.05875	1.27553	1.07124	1.07706	3.39688	6.51843	5.68711	5.86688	0.71799	-0.29301	8.53475	4.35992	1.76679	0.4599	2.16997	1.41039	0.7765	1.04964	2.54317	6.63472	0.64519	0.17102	1.21867	6.11887	2.33094
	Denosumab	0.97667	6.14403	4.40277	1.76074	6.37775	0.79553	0.73168	3.13418	2.47158	4.26785	6.91169	1.90991	2.91988	3.1492	-0.08041	3.52813	-0.32928	1.56164	0.67834	3.34814	5.53967	1.22921	5.16944	0.31772	0.83411	1.07124	0.16231	3.49801	6.65792	5.71604	6.01293	0.84965	-0.37707	6.85895	4.1213	1.72424	0.42226	3.70214	1.742	0.7765	0.78249	2.104	6.23881	0.55307	-0.25198	1.36847	6.08233	1.80702
	Denosumab	0.62487	6.31828	4.51141	1.58177	6.40248	1.067	0.5542	3.22742	3.66138	4.07272	6.97121	2.06855	3.47903	3.15223	0.84	4.41624	0.27402	1.74226	1.13965	3.27302	6.46165	1.81879	4.96575	-0.11998	1.18044	1.07124	0.88796	3.66407	6.42722	5.71868	5.95241	0.65896	-0.4011	8.00186	4.35882	2.34066	0.6892	3.50003	1.95048	0.7765	2.57376	2.71642	6.40524	0.49618	0.10302	1.32215	6.69974	1.97113
	Placebo	0.20805	5.20492	4.63147	1.95939	7.07995	0.83648	0.5093	2.92999	3.47705	4.59372	7.0273	2.37801	3.13345	3.59718	1.32096	3.9805	-0.3431	1.76865	1.14236	3.66635	6.3562	1.81353	4.74763	-0.02273	1.18223	1.07124	1.19763	3.53589	6.48148	5.99049	6.12923	0.55791	-0.27587	8.31977	4.31208	2.60566	0.30401	1.60425	1.66527	1.04425	0.94427	2.35694	6.79147	0.53331	0.23243	1.15983	5.74771	1.94385
	Denosumab	0.65785	4.70074	4.21528	1.10024	6.1058	0.56452	0.56425	2.9838	3.73227	3.05732	7.14898	1.87403	2.90894	3.47304	2.76651	3.97126	0.11757	1.42475	0.7353	3.37626	5.7781	1.67971	4.33443	-0.07937	0.82411	1.07124	0.50169	3.01115	6.01221	5.96594	5.96738	0.6305	-0.5389	7.35964	4.20684	1.80715	0.30401	2.36142	1.55275	0.7765	1.51675	2.54482	6.7636	0.63681	-0.00996	1.30684	6.55492	2.26468
	Placebo	1.44456	6.93496	4.80845	1.62811	6.09581	0.81397	0.82828	3.17522	3.09486	3.07443	6.84869	2.7193	3.04536	3.40682	0.58798	3.90427	-0.13311	1.75293	0.83618	3.29734	5.88848	1.49352	5.32226	0.41031	1.08804	1.07124	0.89104	3.21404	6.60046	6.0013	5.7534	1.44028	-0.30718	7.36958	3.94366	2.60522	0.70523	4.33847	2.0348	1.08115	1.6882	2.1713	6.60971	0.55712	0.02941	1.26658	6.14579	2.13379
	Placebo	0.70988	5.56828	4.45411	1.6577	6.27155	0.48435	0.47739	3.17717	2.98747	4.61013	7.17959	2.03969	2.50489	3.4519	1.06937	3.36863	-0.45545	1.46777	0.65689	3.67634	5.76303	1.68518	4.03321	-0.10146	0.77039	1.07124	0.20273	2.89757	6.88282	5.90399	5.12515	0.38087	-0.46005	7.86211	4.01588	1.87319	0.40737	1.69215	1.43275	0.7765	0.72031	2.23343	6.85625	0.22699	0.30065	1.2457	6.07197	2.34356
	Denosumab	0.96902	6.33417	5.20186	1.92301	7.10865	1.22235	0.82961	3.47893	3.99231	4.01207	7.03123	2.12315	3.18215	3.65846	2.4284	4.31062	-0.21042	2.10152	1.20174	4.03545	6.41231	1.99683	5.19686	0.46715	1.41237	1.07124	1.24596	3.65291	6.87285	6.12699	6.15369	0.94502	-0.4451	7.59538	4.62223	2.36836	0.30401	2.45781	1.74393	0.7765	1.74312	2.76478	7.43081	0.81442	0.31279	1.74286	6.23546	2.39771
	Placebo	1.23016	7.45219	4.96223	1.96338	6.79945	0.92839	0.94288	3.69826	3.81571	4.12092	7.16946	2.55286	3.19004	3.30678	3.74978	4.71226	-0.00626	1.92311	1.39748	3.82097	6.26391	2.17441	5.38729	0.03808	1.13836	1.07124	0.89253	3.71239	6.82232	6.14149	6.47983	1.30522	-0.11143	8.51662	4.98004	2.8204	0.30401	3.86093	1.9361	0.90812	1.63216	3.21208	6.83836	0.68155	0.12974	1.26627	6.40413	2.55557
	Placebo	0.33046	8.79424	4.79157	1.64498	6.77894	0.91061	0.69927	3.06063	3.75864	4.30613	6.81102	2.92338	3.1415	3.51771	3.45195	4.19679	-0.09335	1.79997	0.9707	3.41327	6.51064	1.86048	5.16482	0.14478	1.13702	1.07124	0.82239	3.58606	6.78553	5.96923	5.32728	0.30317	-0.23601	7.74542	4.88171	2.3018	0.4092	3.66884	1.63602	1.21183	1.44651	3.17476	6.85891	0.66928	0.00927	1.2104	6.14953	2.17136
	Placebo	0.83518	5.61026	4.91339	2.00201	6.78673	1.34122	0.77764	3.56589	3.75545	5.18077	7.62512	2.81795	3.61121	4.19536	0.93216	4.49788	0.06344	2.19303	1.33353	3.86949	6.51182	2.00475	5.70413	0.28723	1.13456	1.07124	0.67865	3.78437	6.96122	6.40995	6.0773	0.91525	-0.12833	7.93315	4.7725	2.15139	0.30401	2.66514	2.05954	0.99488	1.99137	2.47668	7.14911	0.89282	0.48383	1.76577	6.52584	2.39224
	Denosumab	0.19473	5.98851	4.18921	1.61644	6.19358	0.69957	0.66655	3.35085	2.96248	3.9685	7.0438	1.85264	3.31634	2.96298	0.95885	4.21371	0.05698	1.56469	1.08629	3.33665	6.1281	1.86716	5.19691	-0.0613	0.85318	1.07124	0.16231	3.56224	6.51233	5.79699	5.63993	0.88545	-0.49335	6.3128	4.26739	1.78201	0.50875	2.12708	1.55252	0.81089	0.78841	2.34059	6.33221	0.40639	0.06623	1.33881	5.67186	2.00576
	Denosumab	0.36282	5.57334	4.87538	1.65313	6.14855	0.9378	0.91347	3.11263	3.9576	3.83338	6.96367	1.99822	2.99173	4.09183	1.93202	4.45209	0.26107	1.9302	0.90178	3.53247	6.18217	1.88295	5.53396	-0.06007	1.0649	1.07124	1.39697	3.87457	6.79729	5.94122	6.01782	0.58768	-0.2606	8.15767	4.0978	1.81692	0.30401	1.06479	1.69401	0.7765	1.1936	2.56649	6.21211	0.59518	0.00843	1.4979	6.56669	2.07717
	Placebo	0.79253	7.15664	5.2819	2.15243	7.29085	0.59796	0.47739	3.75494	3.89192	3.88143	7.44004	3.454	4.40967	4.00286	2.78129	5.44568	0.34727	2.01364	1.18039	3.86534	7.68885	2.22806	5.49424	0.27285	1.21902	1.07124	0.57489	3.72375	7.02423	6.63717	5.56903	1.32656	-0.12035	7.13572	5.19815	2.31791	0.34302	2.20204	2.18069	1.21473	2.31095	3.51139	7.67592	0.81849	0.50779	1.77021	7.42262	2.96215
	Placebo	0.76866	5.64672	5.24041	2.35253	6.90987	1.01031	1.17272	3.71105	3.5817	4.18678	6.90151	2.24059	3.22362	3.63937	1.28562	4.15749	0.26392	2.01662	1.17837	3.959	6.32496	2.24671	4.74736	0.22836	1.43468	1.07124	1.06922	3.84136	6.73951	5.89653	6.30716	0.88748	-0.22376	8.69806	4.49582	2.25963	0.44077	1.77498	1.67304	0.9045	1.43242	2.27904	6.63613	0.80878	0.40388	1.58849	6.09452	2.36367
	Placebo	0.63416	5.20714	5.3467	1.92173	7.02559	0.9503	0.75461	3.52382	3.65467	4.86189	7.37707	2.28353	3.574	3.42591	2.06478	4.62005	0.07504	2.13872	1.35077	3.96936	6.70699	2.15401	5.64805	0.22664	1.27355	1.07124	0.64789	3.78132	7.13703	6.34297	6.44271	0.85876	-0.01019	5.52337	4.71617	2.48419	0.30401	2.16211	1.70658	0.7765	1.24229	2.70136	7.13624	0.65811	0.15001	1.32494	6.99107	2.44592
	Placebo	0.39543	6.24546	4.9885	3.47594	6.55852	1.03724	0.59358	3.45215	3.54857	4.12087	7.0437	2.39965	3.31066	3.99291	4.11624	4.6544	0.13146	2.00992	1.30384	3.41289	6.43627	1.67658	5.38363	0.0087	1.1143	1.07124	0.99489	3.45675	6.76565	6.05729	6.39461	0.55625	-0.51547	9.1884	4.79323	2.4997	0.30401	1.58841	1.65311	0.7765	1.40024	2.48902	6.76232	0.64751	0.03864	1.11402	6.17664	2.41351
	Denosumab	1.03912	9.17178	4.4155	1.24622	6.90469	0.79469	0.48959	2.86369	2.94421	3.76939	7.44458	1.44987	2.79769	3.02805	3.10454	4.27625	-0.04448	1.57989	0.80249	3.5186	5.89846	1.33739	4.93968	0.20304	0.94822	1.07124	0.8265	3.24152	6.10449	5.96245	5.67387	0.96515	-0.84852	6.15597	4.13206	2.18276	0.34884	4.27936	1.6927	1.11013	1.18332	2.873	6.55983	0.55635	0.34521	1.35189	6.17495	2.57534
	Placebo	0.92895	6.82973	4.87223	1.8164	6.67322	0.99759	0.77572	3.0468	3.48023	4.2684	7.01158	3.2486	2.78839	4.05753	1.35937	3.96359	-0.09382	1.82166	0.79854	3.24309	6.15562	2.02438	5.59326	0.13372	1.09665	1.07124	0.44779	3.58604	6.97819	5.7086	6.35118	0.47033	-0.27173	5.47052	4.23039	2.08311	0.46467	3.28029	1.75518	0.8192	1.07802	2.23014	6.50237	0.56682	0.46743	1.47319	6.27334	2.27725
	Denosumab	0.88002	6.74322	5.07898	1.94279	6.9484	1.19764	1.1846	3.76789	4.12383	4.46759	7.66127	2.48154	3.34967	3.72858	1.5293	3.9031	-0.05773	1.94853	1.23712	4.60701	6.58266	2.14949	5.63606	0.10001	1.32597	1.07124	1.79182	3.60165	6.78414	6.30653	6.24019	0.64748	-0.285	7.2818	4.80873	2.27319	0.30401	2.75545	1.75885	0.95894	1.49987	2.54171	7.06346	0.80349	0.41524	1.46184	5.9942	2.34946
	Denosumab	0.89975	6.55758	4.72179	1.74738	6.66114	1.04842	0.75383	3.44483	3.7456	3.9037	7.2057	2.81704	2.93423	3.48546	0.8153	4.04347	0.08218	1.9401	1.16053	3.69078	6.3443	1.95822	5.01012	0.12883	1.21562	1.07124	1.18735	3.47792	6.96904	6.25187	6.77332	1.13557	-0.18026	8.55985	4.23099	2.00201	0.43244	2.44302	1.63411	0.99109	2.072	2.63806	6.89531	0.71993	0.46092	1.57915	6.41093	2.09947
	Denosumab	0.60624	6.43466	5.12388	1.978	6.24101	0.88013	0.70597	3.64232	3.58058	5.29974	6.84365	2.99798	3.75815	3.44308	0.94664	4.92408	0.09217	1.81588	1.36738	3.0883	7.16639	1.80315	5.79473	0.34475	1.00797	1.07124	0.79839	3.84389	7.05928	5.83043	6.28712	0.62532	-0.11887	4.73381	4.6978	3.735	0.30401	2.24923	2.08987	0.7765	1.75402	2.42902	6.91558	0.70902	-0.06483	1.27357	6.11258	2.27465
	Placebo	1.62344	7.30251	4.86947	2.06502	6.84772	1.06861	0.48112	3.14981	3.88507	4.08776	7.40792	3.11531	3.09237	3.58893	4.43208	4.48524	0.16339	2.00669	1.26562	3.50597	6.58365	1.91019	5.33864	0.57934	1.19397	1.07124	0.66829	3.44552	6.92238	6.53757	6.68523	1.48335	-0.02628	8.61211	5.07362	2.69918	0.37376	3.79407	1.89789	0.80626	2.36597	3.14201	7.45197	0.56572	0.48144	1.73737	6.55873	2.90044
	Denosumab	0.88613	6.91357	4.50357	1.66538	6.37343	0.64351	0.91208	3.1485	3.64782	3.83766	6.75785	1.99108	2.80983	2.81296	0.41748	3.95121	-0.15962	1.67142	0.67027	3.23263	5.83916	1.72477	4.40823	-0.02101	0.88758	1.07124	1.10015	3.44713	6.39596	5.47445	5.65295	0.94177	-0.69811	6.51514	3.87287	2.17183	0.51524	3.81196	1.61833	0.7765	0.74895	2.18272	6.22663	0.38618	0.12687	1.06251	5.25428	1.93786
	Placebo	2.90494	7.94694	5.55655	1.66371	6.86156	1.00773	0.47739	3.43123	3.05363	4.65429	7.58482	2.61164	3.47031	4.05096	1.40313	4.3429	0.46927	2.16984	1.2109	3.41287	6.60198	1.70402	5.31964	1.27615	1.13369	1.07124	0.69317	4.13993	7.16558	6.06785	6.14722	1.39572	-0.00079	6.56967	4.98114	2.15817	0.30401	5.02087	2.67108	1.25213	2.34294	3.04167	6.79994	0.40887	0.42468	1.52817	5.81608	2.57331
	Placebo	0.95418	8.19601	5.03849	2.40016	6.79851	1.10611	0.81549	3.91572	3.5205	4.64428	7.69791	3.02845	3.83367	3.75943	3.19607	5.19664	0.07092	2.23119	1.39564	3.72272	7.09458	2.29713	5.84554	0.3755	1.23437	1.07124	0.71496	4.15587	7.01263	6.31745	6.3645	1.1753	-0.22479	9.01294	4.88651	2.49497	0.39834	3.58376	1.93815	0.79552	1.73297	3.3863	6.93782	0.78301	0.22547	1.44155	6.62429	2.34264
	Placebo	2.02277	7.95001	4.92516	1.85561	6.29113	1.19013	0.65102	3.41697	3.84825	4.01994	7.30254	2.45578	2.92917	3.02487	0.85688	4.08723	0.14294	1.74122	1.07487	3.18961	5.85036	1.93528	4.58076	0.78218	1.05326	1.07124	0.20286	3.54075	6.49324	5.91869	5.99118	1.28731	-0.43724	7.99047	4.11328	1.62086	0.30401	4.73878	2.24059	1.59962	1.5285	2.43987	6.3737	0.73388	0.21358	1.54187	5.71309	2.20903
	Denosumab	1.77549	6.40013	4.89517	2.41065	6.90862	0.73402	0.72663	3.16036	3.86523	4.6893	7.57252	2.22669	2.90627	3.11205	1.528	3.78639	-0.06073	1.82759	1.01751	4.04592	6.09997	1.95776	5.22617	0.37837	1.18502	1.07124	0.64903	3.48264	7.38841	6.24078	5.76333	0.83536	-0.18379	6.3885	4.27591	2.50809	0.3686	3.70203	1.87261	0.7765	1.48524	2.62417	7.04963	0.59633	0.31329	1.675	6.17483	2.38077
	Denosumab	0.82832	6.12553	5.17578	2.19219	7.06696	1.23647	0.80889	4.11308	3.97644	4.32246	7.39376	2.60745	3.42491	3.65877	1.61392	4.5723	0.36336	2.12767	0.79268	4.11796	6.83122	2.20131	5.35112	0.3971	1.45166	1.07124	0.95235	3.95059	7.08507	6.72718	6.32689	0.94943	-0.30173	6.66618	4.47154	3.10308	0.30401	2.30485	1.91766	0.7765	1.53852	2.51427	7.40943	0.54708	0.37481	1.88127	6.81002	2.53536
	Denosumab	1.0806	6.04897	4.83436	1.66842	7.08572	0.52963	0.7232	3.19048	3.89092	3.60278	7.12394	2.86592	2.624	3.13555	2.05657	3.94588	-0.31574	1.77708	0.82061	3.68491	5.92237	1.70481	4.42376	-0.06736	0.76867	1.07124	1.15259	2.92957	6.41882	6.01299	5.91433	0.54121	-0.87278	4.79107	4.1083	1.66593	0.32065	2.16299	1.30831	0.7765	0.87593	2.0074	6.73324	0.21005	0.23902	1.41408	5.7345	2.2729
	Denosumab	2.334	7.82946	5.36516	2.078	6.72871	1.33325	0.9285	3.45354	3.47948	5.03954	7.79761	3.23849	3.52969	4.31097	0.99548	3.91815	0.71832	2.22434	1.05435	4.00411	6.76146	2.37588	5.32274	0.90268	1.38568	1.07124	1.16484	4.22551	7.03507	6.74636	6.30677	1.16507	-0.16434	7.82752	4.6332	2.12181	0.30401	4.50169	2.56454	1.14046	1.86593	3.00167	7.02495	0.81136	1.08372	1.86295	6.58257	2.30287
	Placebo	1.62004	7.22418	4.92325	2.15977	6.67575	1.07018	1.13444	4.86133	3.71551	4.83277	7.16225	2.88233	3.79958	3.6004	1.795	4.58641	0.12367	1.96644	1.14537	3.39171	6.74481	1.77222	5.48521	0.71864	1.18425	1.12712	1.28653	4.21264	6.97493	5.67375	6.53141	1.24944	-0.17759	7.89236	4.71199	2.46779	0.47997	4.42573	2.41624	0.7765	1.94729	2.59189	6.52387	0.95332	0.55106	1.48752	5.53578	2.13162
	Placebo	0.56733	3.94807	4.83432	1.99647	6.15212	0.8545	0.7544	3.6299	2.97068	3.47543	6.5925	2.16945	3.26089	3.71098	0.95481	4.18501	-0.22102	1.80645	1.056	3.42644	6.19971	1.99012	5.77143	0.06987	1.27819	1.07124	0.99907	3.39212	6.70769	5.88897	6.27111	0.58147	-0.32983	7.92876	4.53035	2.05043	0.48714	1.15762	1.72627	0.88657	1.57447	2.40195	6.93432	0.68654	0.07057	1.39376	5.70092	2.1293
	Placebo	1.37958	6.34836	4.82807	1.94587	6.43758	0.96369	0.89257	3.57078	3.7	4.67794	7.47831	1.86872	3.1145	3.41512	1.85253	4.1262	-0.36386	1.84099	1.45293	3.67887	6.25552	1.91694	5.13229	0.45011	1.24373	1.07124	0.64039	3.28123	6.70891	6.09173	6.42828	1.02454	-0.08893	7.75071	4.30184	2.1334	0.42529	3.65712	1.91319	1.3083	0.99819	2.30131	6.16612	0.8563	0.50932	1.43541	6.29067	2.28771
	Placebo	1.13074	7.33063	5.02812	2.04848	6.90669	1.15064	0.81026	3.28752	3.79327	3.92835	7.44072	2.82765	3.9601	3.87312	1.90465	4.67508	-0.26015	2.11702	1.27711	3.8363	7.02695	1.92653	5.24541	0.44586	0.99579	1.07124	0.91611	3.84592	6.46251	6.54182	7.08503	1.03458	-0.22491	7.09136	4.87104	2.57598	0.30401	3.89108	2.12953	0.7765	1.58045	2.70693	6.77535	0.78845	0.1368	1.74873	6.25246	2.3835
	Placebo	1.543	7.54898	5.14527	1.42302	6.46751	0.97554	0.51499	3.19431	2.79372	4.10399	7.17995	2.62346	3.09489	3.34481	1.8645	4.45901	-0.24487	1.79211	0.91714	3.16828	6.08468	1.59848	5.12469	0.40062	0.68189	1.07124	0.31024	3.66509	6.74207	5.5537	6.21017	0.89425	-0.61283	5.21374	4.57895	2.0794	0.3381	4.20637	2.16128	1.16981	1.74244	2.56847	5.9548	0.5058	0.0898	1.20287	5.86359	2.04166
[truncated: 422 more columns]
