# Supplementary material for: Identification of osteoclast-osteoblast coupling factors in humans reveals links between bone and energy metabolism
Source: Nat Commun. 2020 Jan 7;11:87. doi: 10.1038/s41467-019-14003-6 (PMC6946812; doi:10.1038/s41467-019-14003-6)
Supplement: Supplementary file 6 — Source Data [file 41467_2019_14003_MOESM6_ESM.xlsx]

## Sheet: Fig1a
	Age (years)			Height (cm)			Weight (kg)			BMI(kg/m2)			CTX (ng/mL)			TRAP (U/L			P1NP (ug/L)			24(OH)D (ng/mL)
	Denosumab	Placebo		Denosumab	Placebo		Denosumab	Placebo		Denosumab	Placebo		Denosumab	Placebo		Denosumab	Placebo		Denosumab	Placebo		Denosumab	Placebo
	69	65		166.5	153		93.1	56.8		33.5831	24.2642		0.518	0.2		2.8	2.2		42.6	27.2		34	44
	69	79		155.3	161.4		61.6	92.2		25.541	35.3935		0.774	0.251		3.7	2.3		78.4	30.4		28	61
	68	77		147	164.3		74.5	58.2		34.4764	21.56		0.44	0.593		2.6	2.9		44	32.2		33	59
	67	77		168.6	168.1		92.3	78.5		32.4703	27.7801		0.193	0.308		2.1	2.6		19.1	40.6		40	42
	64	74		163	167.7		61	65.2		22.9591	23.1836		0.599	0.264		3.3	2.5		55	42.2		30	28
	63	73		160	163.4		72.3	73.2		28.2422	27.4162		0.537	0.704		3.1	3.6		60.5	101		47	33
	60	72		158.2	150.6		61	70.9		24.3734	31.2605		0.202	0.188		3	2.2		58.5	32.4		41	33
	75	69		165.5	162.2		61.6	85.6		22.4898	32.5366		0.367	0.497		2.4	4.2		40.3	47		46	63
	74	72		159.8	162.4		53.3	61.5		20.8725	23.3186		0.408	0.636		2.2	3		46.8	63.8		48	34
	74	78		161.8	160.6		77.9	76.7		29.7564	29.7375		0.649	0.347		3.3	1.7		45.4	36.7		35	38
	62	71		157.3	155.7		66.7	77.4		26.9568	31.9274		0.35	0.448		2.1	2.8		56.9	41.8		28	33
	65	74		159.7	159.7		76.6	70.9		30.0344	27.7995		0.52	0.474		3.2	2.5		67.3	47.9		62	33
	63	62		157.5	161.6		71.7	54.5		28.904	20.8696		0.747	0.933		4.1	2.3		75.7	60.1		43	31
	60	74		164.8	173.6		99.6	57.7		36.6729	19.1459		0.462	0.261		3	3.2		57.4	41.8		22	44
	74	65		169.5	159.1		95	59.3		33.0662	23.4269		0.37	0.334		3.3	1.9		42.2	38.9		32	33
	68	60		160.3	169.9		72.2	75.6		28.0977	26.19		0.181	0.323		2	2.3		27.9	53.8		50	31
	76	63		150.9	150		53.7	67.4		23.5828	29.9556		0.155	0.582		2.8	2.1		28.6	52.7		34	28
	65	62		172	163.5		61.1	82.7		20.6531	30.9364		0.531	0.405		2.4	3.1		64.3	46.2		37	43
	64	74		169.2	160.3		65.5	85.3		22.8792	33.1957		0.356	0.316		2.9	2.6		44.5	33.4		35	44
	68	63		172	166		73.2	79.6		24.7431	28.8866		0.395	0.664		2.7	3		28	66		32	41
	67	67		164.5	165.1		56.2	82.7		20.7685	30.3397		0.446	0.854		2.6	2.6		76.6	77.5		38	35
	62	70		169.3	158.8		67.4	93.2		23.5151	36.9585		0.301	0.628		3.8	3.3		52.1	41.9		27	36
	61	63		165.5	157.9		72.7	72.8		26.5423	29.1989		0.812	0.692		3.2	2.8		101	52.3		37	55
	61	64		158.2	171.8		65.5	80.1		26.1715	27.1385		0.743	0.424		3.5	2.3		61.7	61.7		32	41
Average	66.625	69.5		162.35	161.946		71.0708	73.25		26.973	28.0175		0.460667	0.471917		2.92083	2.66667		53.1167	48.7292		37.125	40.125

## Sheet: Fig1b and 1c
	Baseline				3 month post treatment				Fold change (Percent)
Treatment	CTx, ng/mL	TRAP5b U/L	P1NP, ug/L	OCN, ng/mL	CTx, ng/mL	TRAP5b U/L	P1NP, ug/L	OCN, ng/mL	CTx, ng/mL	TRAP5b U/L	P1NP, ug/L	OCN, ng/mL
Denosumab	0.518	2.8	42.6	20.9	0.1	1.7	13.8	12.9	-80.695	-39.2857	-67.6056	-38.2775
Denosumab	0.774	3.7	78.4	46.7	0.069	1.9	12.7	9.3	-91.0853	-48.6486	-83.801	-80.0857
Denosumab	0.44	2.6	44	24.5	0.052	1.3	10.7	11.6	-88.1818	-50	-75.6818	-52.6531
Denosumab	0.193	2.1	19.1	12	0.051	1.8	7.3	5.3	-73.5751	-14.2857	-61.7801	-55.8333
Denosumab	0.599	3.3	55	29.5	0.055	2	9.2	12.2	-90.818	-39.3939	-83.2727	-58.6441
Denosumab	0.537	3.1	60.5	25.2	0.05	2.3	12.3	12	-90.689	-25.8065	-79.6694	-52.381
Denosumab	0.202	3	58.5	32.4	0.066	1.8	11.9	15.9	-67.3267	-40	-79.6581	-50.9259
Denosumab	0.367	2.4	40.3	27.3	0.055	1.2	9.4	14.6	-85.0136	-50	-76.6749	-46.5201
Denosumab	0.408	2.2	46.8	28	0.09	1.5	16.9	14.8	-77.9412	-31.8182	-63.8889	-47.1429
Denosumab	0.649	3.3	45.4	39	0.095	1.3	12.5	11.2	-85.3621	-60.6061	-72.467	-71.2821
Denosumab	0.35	2.1	56.9	30.5	0.061	1.2	10.4	13.6	-82.5714	-42.8571	-81.7223	-55.4098
Denosumab	0.52	3.2	67.3	25	0.05	1.8	11.3	12.4	-90.3846	-43.75	-83.2095	-50.4
Denosumab	0.747	4.1	75.7	44.6	0.054	1.6	10.9	16.3	-92.7711	-60.9756	-85.6011	-63.4529
Denosumab	0.462	3	57.4	27.3	0.05	1.7	9.7	5.8	-89.1775	-43.3333	-83.101	-78.7546
Denosumab	0.37	3.3	42.2	20.6	0.05	1.8	9.9	11.4	-86.4865	-45.4545	-76.5403	-44.6602
Denosumab	0.181	2	27.9	16.4	0.05	1.7	8.9	10.5	-72.3757	-15	-68.1004	-35.9756
Denosumab	0.155	2.8	28.6	14.7	0.068	2	9.5	8.2	-56.129	-28.5714	-66.7832	-44.2177
Denosumab	0.531	2.4	64.3	24.9	0.076	1.3	12.8	13.3	-85.6874	-45.8333	-80.0933	-46.5863
Denosumab	0.356	2.9	44.5	23.6	0.061	1.8	11.9	13.8	-82.8652	-37.931	-73.2584	-41.5254
Denosumab	0.395	2.7	28	22.4	0.052	2	7.6	12.5	-86.8354	-25.9259	-72.8571	-44.1964
Denosumab	0.446	2.6	76.6	33.9	0.067	1	14.1	12.1	-84.9776	-61.5385	-81.5927	-64.3068
Denosumab	0.301	3.8	52.1	21.1	0.05	1.9	13.2	12.5	-83.3887	-50	-74.6641	-40.7583
Denosumab	0.812	3.2	101	41.9	0.05	1.3	8.7	16.7	-93.8424	-59.375	-91.3861	-60.1432
Denosumab	0.743	3.5	61.7	23.5	0.05	2	12.4	12.3	-93.2705	-42.8571	-79.9028	-47.6596
Placebo	0.2	2.2	27.2	11	0.264	2.3	32.1	13.8	32	4.54545	18.0147	25.4545
Placebo	0.251	2.3	30.4	16.4	0.224	2.5	36.5	17.1	-10.757	8.69565	20.0658	4.26829
Placebo	0.593	2.9	32.2	26.2	0.468	2.8	44	27.8	-21.0793	-3.44828	36.646	6.10687
Placebo	0.308	2.6	40.6	21.1	0.276	2.5	36.5	15.9	-10.3896	-3.84615	-10.0985	-24.6445
Placebo	0.264	2.5	42.2	22.5	0.326	2.4	38.1	21.8	23.4848	-4	-9.71564	-3.11111
Placebo	0.704	3.6	101	38.3	0.871	3.4	76.7	39	23.7216	-5.55556	-24.0594	1.82768
Placebo	0.188	2.2	32.4	15	0.171	2.2	34.9	15	-9.04255	0	7.71605	0
Placebo	0.497	4.2	47	34.5	0.522	3.7	40.9	37.6	5.03018	-11.9048	-12.9787	8.98551
Placebo	0.636	3	63.8	36	0.708	2.9	58.6	37.9	11.3208	-3.33333	-8.15047	5.27778
Placebo	0.347	1.7	36.7	27.2	0.274	1.6	36.5	22.4	-21.0375	-5.88235	-0.544959	-17.6471
Placebo	0.448	2.8	41.8	23.5	0.415	2.7	47.8	23	-7.36607	-3.57143	14.3541	-2.12766
Placebo	0.474	2.5	47.9	26.6	0.497	2.6	59.2	28.3	4.85232	4	23.5908	6.39098
Placebo	0.933	2.3	60.1	35.3	0.722	2.4	43.5	16.4	-22.6152	4.34783	-27.6206	-53.5411
Placebo	0.261	3.2	41.8	19.6	0.279	3.6	35.3	20.5	6.89655	12.5	-15.5502	4.59184
Placebo	0.334	1.9	38.9	32.2	0.583	2	45.9	31.8	74.5509	5.26316	17.9949	-1.24224
Placebo	0.323	2.3	53.8	27.1	0.392	2.2	68	26.8	21.3622	-4.34783	26.3941	-1.10701
Placebo	0.582	2.1	52.7	25.8	0.633	2.2	47.4	21.1	8.76289	4.7619	-10.0569	-18.2171
Placebo	0.405	3.1	46.2	17	0.462	2.7	57.8	20.9	14.0741	-12.9032	25.1082	22.9412
Placebo	0.316	2.6	33.4	21.2	0.318	2.5	34.5	19.5	0.632911	-3.84615	3.29341	-8.01887
Placebo	0.664	3	66	33.8	0.75	4	62.7	27.3	12.9518	33.3333	-5	-19.2308
Placebo	0.854	2.6	77.5	47.6	0.685	2.6	64.8	46.5	-19.7892	0	-16.3871	-2.31092
Placebo	0.628	3.3	41.9	27.6	0.566	3.3	49.2	26.8	-9.87261	0	17.4224	-2.89855
Placebo	0.692	2.8	52.3	29.7	0.819	2.7	58.9	31.7	18.3526	-3.57143	12.6195	6.73401
Placebo	0.424	2.3	61.7	19	0.456	1.9	54.1	17.1	7.54717	-17.3913	-12.3177	-10
					*Red denotes limit of detection

## Sheet: DE analysis of cent bone
GeneID	GeneName	PValue	FDR	MedRawCountP	MedRawCountD	Med_rpkmP	Med_rpkmD	FC
ENSG00000126259	KIRREL2	1.33324e-13	3.78666e-09	48	6	0.148397	0.0142624	0.0941228
ENSG00000197046	SIGLEC15	2.02365e-12	2.87378e-08	522	137	1.2731	0.329159	0.221073
ENSG00000273301	RP11-314B1.2	3.51469e-10	2.69844e-06	74	16	0.179054	0.0303131	0.213743
ENSG00000161270	NPHS1	4.9261e-10	2.69844e-06	39	3	0.0687808	0.00539937	0.102882
ENSG00000102575	ACP5	5.63346e-10	2.69844e-06	9005	2900	27.6417	9.92284	0.237581
ENSG00000225857	RP11-46A10.2	6.10452e-10	2.69844e-06	12	2	0.137182	0.0299456	0.165954
ENSG00000165023	DIRAS2	6.65062e-10	2.69844e-06	75	27	0.169391	0.0573617	0.23138
ENSG00000147614	ATP6V0D2	9.91624e-10	3.35992e-06	248	49	0.725823	0.15933	0.167742
ENSG00000273415	RP11-702B10.2	1.06469e-09	3.35992e-06	18	1	0.16609	0.00852264	0.0947843
ENSG00000146250	PRSS35	1.43173e-09	4.06641e-06	1040	172	3.52726	0.627196	0.136953
ENSG00000230882	AC005077.14	2.32963e-09	6.01511e-06	84	15	0.231928	0.0392057	0.165246
ENSG00000158315	RHBDL2	5.94831e-09	1.40787e-05	397	116	1.31164	0.347813	0.239633
ENSG00000120332	TNN	1.18683e-08	2.59296e-05	743	190	1.86325	0.373471	0.162975
ENSG00000108821	COL1A1	1.76913e-08	3.58906e-05	493340	56691	490.958	63.1852	0.130574
ENSG00000144460	NYAP2	2.95524e-08	5.59565e-05	31	11	0.0608439	0.0220295	0.264746
ENSG00000004948	CALCR	3.86949e-08	6.86883e-05	97	20	0.259881	0.0476426	0.217362
ENSG00000107295	SH3GL2	4.2855e-08	7.13793e-05	30	8	0.104792	0.0359697	0.138453
ENSG00000157613	CREB3L1	4.52372e-08	7.13793e-05	771	228	1.91701	0.416171	0.223831
ENSG00000198744	RP5-857K21.11	4.97591e-08	7.4382e-05	108	115	1.84801	1.79842	0.0549672
ENSG00000143387	CTSK	5.32747e-08	7.56554e-05	16707	3696	86.193	16.7571	0.198811
ENSG00000106278	PTPRZ1	6.46496e-08	8.7437e-05	1597	387	1.51791	0.376298	0.23676
ENSG00000103056	SMPD3	1.02317e-07	0.000123289	3495	1954	4.57372	2.43626	0.436094
ENSG00000224690	UBE2D3P3	1.03173e-07	0.000123289	24	5	0.482882	0.10403	0.212055
ENSG00000164692	COL1A2	1.21633e-07	0.000138185	358978	75220	266.953	61.4325	0.173291
ENSG00000158014	SLC30A2	1.28176e-07	0.000140017	89	34	0.253138	0.08321	0.29023
ENSG00000249035	CTB-113P19.1	1.50391e-07	0.000155387	4986	1414	19.6125	6.51395	0.212245
ENSG00000270956	RP11-65L3.4	1.53188e-07	0.000155387	301	273	3.91304	3.89456	0.158502
ENSG00000230202	RP11-632C17__A.1	1.83e-07	0.000179226	12	17	0.284117	0.381609	33.5719
ENSG00000253675	CTD-3118D11.2	1.95243e-07	0.000183839	78	14	1.35177	0.268526	0.18155
ENSG00000270277	RP11-65L3.2	2.00656e-07	0.000183839	867	804	4.65319	4.16576	0.23841
ENSG00000170558	CDH2	2.20945e-07	0.000196102	804	290	1.56951	0.545784	0.278722
ENSG00000227279	AC015933.2	2.48877e-07	0.0002142	75	19	1.74914	0.458168	0.262018
ENSG00000164023	SGMS2	2.68906e-07	0.000224631	2652	1200	3.00536	1.4642	0.401427
ENSG00000188282	RUFY4	3.30452e-07	0.000268157	517	248	1.08924	0.461356	0.35909
ENSG00000171517	LPAR3	6.23164e-07	0.000491642	85	23	0.209808	0.0632213	0.226956
ENSG00000172602	RND1	6.50503e-07	0.000499341	84	42	0.235998	0.140084	0.435104
ENSG00000249378	LINC01060	8.02378e-07	0.000599714	24	6	0.0647583	0.0179869	0.207375
ENSG00000100678	SLC8A3	1.45207e-06	0.00103477	1249	342	1.52513	0.361039	0.338785
ENSG00000279693	RP11-71L14.3	1.49211e-06	0.00103477	561	243	1.58017	0.758588	0.453007
ENSG00000138316	ADAMTS14	1.51612e-06	0.00103477	505	263	0.889567	0.43435	0.467281
ENSG00000171017	LRRC8E	1.53018e-06	0.00103477	98	45	0.246601	0.0863535	0.371785
ENSG00000113140	SPARC	1.7224e-06	0.00113767	133066	36403	226.862	66.7391	0.232276
ENSG00000145107	TM4SF19	1.88588e-06	0.00121734	352	111	1.66419	0.539443	0.338839
ENSG00000235897	TM4SF19-AS1	2.04213e-06	0.0012889	265	121	1.11386	0.48601	0.399686
ENSG00000279598	RP11-65L3.3	2.79827e-06	0.00172775	45	57	0.079889	0.128635	0.0849787
ENSG00000198551	ZNF627	4.23408e-06	0.00255865	1818	1264	4.35885	3.14746	0.623902
ENSG00000189120	SP6	4.71725e-06	0.00274583	125	63	0.261972	0.137958	0.477754
ENSG00000263335	AF001548.5	4.73719e-06	0.00274583	658	1096	6.96195	11.2275	3.73801
ENSG00000214248	CTD-3193O13.12	4.88502e-06	0.00277489	93	44	0.221774	0.0860245	0.407685
ENSG00000113645	WWC1	5.09163e-06	0.00283554	208	107	0.224788	0.0917004	0.371679
ENSG00000185008	ROBO2	5.29785e-06	0.00289365	241	85	0.145377	0.0544423	0.334464
ENSG00000156234	CXCL13	6.04987e-06	0.00321771	10	11	0.0674345	0.0748705	7.28873
ENSG00000107821	KAZALD1	6.11775e-06	0.00321771	1019	693	2.83097	1.5546	0.419926
ENSG00000058335	RASGRF1	1.0319e-05	0.00532871	46	42	0.0417677	0.0375497	4.68548
ENSG00000178773	CPNE7	1.05346e-05	0.00534292	208	97	0.719254	0.28728	0.411925
ENSG00000164038	SLC9B2	1.11548e-05	0.00555823	2666	1960	4.67493	3.22696	0.559806
ENSG00000130635	COL5A1	1.2044e-05	0.0058258	19228	9392	16.4733	7.30431	0.322827
ENSG00000228436	RP5-864K19.4	1.21021e-05	0.0058258	155	79	1.54317	0.730678	0.469008
ENSG00000206013	IFITM5	1.29711e-05	0.00614007	701	215	9.49548	2.76948	0.32599
ENSG00000227038	AC005077.12	1.40589e-05	0.00654593	19	5	0.0828799	0.0210259	0.252743
ENSG00000245293	RP11-286E11.1	1.45597e-05	0.00666974	194	113	0.611929	0.377447	0.507243
ENSG00000137745	MMP13	1.53567e-05	0.0069232	1882	336	7.20571	0.900706	0.198389
ENSG00000133392	MYH11	1.62806e-05	0.007225	7583	14117	3.8878	7.49012	4.19351
ENSG00000183914	DNAH2	1.67004e-05	0.0072973	68	141	0.0352053	0.0712067	4.30353
ENSG00000232667	AC004862.6	1.7053e-05	0.00733849	33	11	0.0930267	0.0372532	0.305441
ENSG00000105855	ITGB8	1.91345e-05	0.00811131	135	201	0.088945	0.112837	3.62023
ENSG00000227036	LINC00511	2.14139e-05	0.00894407	35	14	0.036669	0.0141412	0.372922
ENSG00000164171	ITGA2	2.24947e-05	0.00925934	674	424	0.816149	0.453084	0.557246
ENSG00000263065	AF001548.6	2.35165e-05	0.00954166	328	719	4.9352	11.1955	5.41471
ENSG00000280074	AF001548.4	2.58137e-05	0.0103262	79	147	0.438417	0.695504	4.48201
ENSG00000095596	CYP26A1	2.65411e-05	0.0104697	60	24	0.2092	0.0743821	0.29045
ENSG00000168243	GNG4	2.75791e-05	0.0107301	256	42	0.475768	0.0665966	0.253912
ENSG00000146411	SLC2A12	3.00918e-05	0.0115495	101	149	0.244054	0.271531	3.2935
ENSG00000172986	GXYLT2	3.55413e-05	0.0134593	870	544	2.57315	1.51793	0.528127
ENSG00000140807	NKD1	4.41954e-05	0.0165163	127	277	0.153123	0.25813	2.01828
ENSG00000135312	HTR1B	4.7259e-05	0.0174318	13	41	0.129047	0.292264	3.29831
ENSG00000118849	RARRES1	5.4219e-05	0.0197427	1232	569	5.11393	2.37065	0.370488
ENSG00000239906	RP11-34P13.14	5.67889e-05	0.0203077	10	19	0.338603	0.493924	4.1148
ENSG00000211917	IGHD3-16	5.72009e-05	0.0203077	15	30	3.94122	6.57216	2.68863
ENSG00000273331	TM4SF19-TCTEX1D2	6.2664e-05	0.0219726	348	184	3.24106	1.72302	0.50479
ENSG00000141485	SLC13A5	7.13813e-05	0.0245787	92	32	0.0919601	0.0289337	0.343683
ENSG00000169862	CTNND2	7.18269e-05	0.0245787	24	11	0.0313965	0.0143904	0.374349
ENSG00000133055	MYBPH	8.02924e-05	0.0271484	66	52	0.315333	0.268382	0.140542
ENSG00000164175	SLC45A2	8.6423e-05	0.0288775	12	3	0.0354627	0.00799069	0.280865
ENSG00000232057	AC093390.1	8.92895e-05	0.0293894	3	10	0.0110715	0.0238742	6.32085
ENSG00000130176	CNN1	9.00247e-05	0.0293894	410	762	1.17525	2.49803	5.07774
ENSG00000152931	PART1	9.34623e-05	0.030165	8	20	0.00789164	0.0175877	5.59572
ENSG00000143061	IGSF3	9.93223e-05	0.0316961	1151	626	1.63052	0.78808	0.486266
ENSG00000197635	DPP4	0.000100634	0.0317578	1623	1101	3.35381	2.25798	0.554256
ENSG00000204001	LCN8	0.000111746	0.0345928	26	47	0.0844407	0.132491	5.90783
ENSG00000240207	RP11-379F4.4	0.000112053	0.0345928	218	126	0.529518	0.311027	0.532072
ENSG00000121716	PILRB	0.000114335	0.0349175	13218	20256	21.4504	30.2239	1.34656
ENSG00000132386	SERPINF1	0.000117725	0.0355706	21594	14397	70.6261	37.5718	0.400911
ENSG00000143320	CRABP2	0.000122092	0.0365016	363	174	3.59428	1.20171	0.340709
ENSG00000225953	SATB2-AS1	0.000133198	0.0394071	410	198	1.02461	0.385452	0.467065
ENSG00000270904	CTC-224D3.1	0.000146951	0.0430278	13	4	0.316388	0.0913243	0.244027
ENSG00000170374	SP7	0.00014985	0.043429	2564	737	6.2151	2.25657	0.409664
ENSG00000109158	GABRA4	0.000157407	0.0451582	11	12	0.00987773	0.00728921	7.74829
ENSG00000185860	C1orf110	0.000159026	0.0451666	4	12	0.00930267	0.0250986	4.83428
ENSG00000104044	OCA2	0.000177113	0.0496547	11	35	0.0292592	0.107136	3.14892
ENSG00000169885	CALML6	0.000178325	0.0496547	89	98	0.355902	0.36742	2.82237
ENSG00000167641	PPP1R14A	0.000206906	0.0568162	563	791	3.76493	5.07409	1.72313
ENSG00000138650	PCDH10	0.000208045	0.0568162	36	63	0.0310898	0.0493138	3.17384
ENSG00000019169	MARCO	0.000221787	0.0599922	535	417	2.18299	2.23024	2.63239
ENSG00000167771	RCOR2	0.000232975	0.0624241	530	318	2.33636	0.972524	0.50586
ENSG00000175874	CREG2	0.000237448	0.0629701	17	6	0.0208638	0.00674621	0.383204
ENSG00000204262	COL5A2	0.000239447	0.0629701	12727	6417	15.1714	7.80322	0.381971
ENSG00000261040	WFDC21P	0.000244989	0.0638365	57	64	0.506499	0.558074	2.70232
ENSG00000122375	OPN4	0.000259187	0.0669221	17	34	0.0694784	0.102011	2.77021
ENSG00000261685	RP11-401P9.4	0.000270009	0.0687971	73	126	0.195846	0.316196	2.0847
ENSG00000133466	C1QTNF6	0.000271294	0.0687971	1819	1423	2.417	1.57288	0.577925
ENSG00000197106	SLC6A17	0.000284596	0.0715319	14	31	0.0201194	0.036639	2.90729
ENSG00000179913	B3GNT3	0.000298037	0.0742531	13	4	0.0495768	0.0209628	0.327599
ENSG00000188487	INSC	0.000308799	0.0762653	1622	791	5.12671	2.14525	0.499643
ENSG00000149635	OCSTAMP	0.000367411	0.0899587	19	7	0.103914	0.0298155	0.362831
ENSG00000146950	SHROOM2	0.000376371	0.0913648	472	259	0.542768	0.310704	0.571995
ENSG00000267416	CTD-2319I12.2	0.000390206	0.0939205	30	33	0.433193	0.416407	2.53948
ENSG00000109684	CLNK	0.000399505	0.0953507	111	105	0.162524	0.137734	3.25083
ENSG00000253123	RP11-527N22.1	0.000410276	0.096667	31	97	0.0615657	0.170357	3.23423
ENSG00000171951	SCG2	0.000411827	0.096667	29	53	0.0957576	0.168221	3.19757
ENSG00000163017	ACTG2	0.000422253	0.0976637	128	399	0.32411	0.77149	5.71934
ENSG00000072864	NDE1	0.000425589	0.0976637	4470	5958	5.46534	6.07478	1.70163
ENSG00000183248	FLJ22184	0.000426389	0.0976637	91	55	0.197069	0.0969235	0.500704
ENSG00000164161	HHIP	0.000442632	0.0999234	68	109	0.0551467	0.0731695	3.16516
ENSG00000147488	ST18	0.000451092	0.0999234	21	10	0.014747	0.00725357	0.465371
ENSG00000205414	RP11-401P9.6	0.000453052	0.0999234	5	12	0.0177705	0.0439569	2.84605
ENSG00000145555	MYO10	0.000453776	0.0999234	5567	3178	3.82013	2.22666	0.595934
ENSG00000131233	GJA9	0.000453845	0.0999234	76	54	0.367204	0.254532	0.616134
ENSG00000141750	STAC2	0.000470162	0.102719	12	29	0.0320456	0.0655305	3.65553
ENSG00000245869	RP11-158I9.5	0.000507052	0.109934	9	17	0.0655562	0.0837093	2.71643
ENSG00000134955	SLC37A2	0.000523327	0.112444	5213	3483	7.32586	4.5974	0.606001
ENSG00000186715	MST1L	0.000526548	0.112444	216	399	0.374377	0.661859	1.6883
ENSG00000128342	LIF	0.000540528	0.114568	417	146	0.952901	0.384517	0.496542
ENSG00000123892	RAB38	0.000551435	0.116014	223	184	1.49424	1.13992	0.628272
ENSG00000169436	COL22A1	0.000580943	0.121323	2678	1279	3.41616	1.51134	0.401058
ENSG00000141052	MYOCD	0.000589975	0.12231	157	228	0.153255	0.20259	2.93755
ENSG00000154165	GPR15	0.000597716	0.122674	69	28	0.412742	0.175617	0.30483
ENSG00000204044	RP11-465L10.10	0.000600368	0.122674	16134	11138	67.5345	47.7737	0.614584
ENSG00000132938	MTUS2	0.000612916	0.122753	35	40	0.0359742	0.0438261	2.78299
ENSG00000139044	B4GALNT3	0.000613168	0.122753	2584	1281	4.49508	2.04636	0.553082
ENSG00000236653	AC005235.1	0.000613721	0.122753	16	7	0.056327	0.0194181	0.415082
ENSG00000198768	APCDD1L	0.000635066	0.125761	14	34	0.0328761	0.0732336	3.1172
ENSG00000107796	ACTA2	0.000637618	0.125761	5723	10498	18.9051	30.6047	2.86254
ENSG00000164935	DCSTAMP	0.000650758	0.127093	84	17	0.280648	0.0677305	0.325397
ENSG00000043355	ZIC2	0.000653319	0.127093	14	0	0.0365239	0	0.108432
ENSG00000145040	UCN2	0.000681056	0.131386	13	4	0.0814711	0.0325695	0.468707
ENSG00000141655	TNFRSF11A	0.00068464	0.131386	490	317	0.518616	0.339018	0.53709
ENSG00000119283	TRIM67	0.000696233	0.132714	24	17	0.0300071	0.015611	0.526717
ENSG00000146555	SDK1	0.000711516	0.134723	475	840	0.386957	0.640366	1.65553
ENSG00000107147	KCNT1	0.000722896	0.135559	117	156	0.121676	0.131522	2.80691
ENSG00000225302	RP11-539I5.1	0.000725478	0.135559	87	122	0.167506	0.219006	2.27577
ENSG00000186479	RGS7BP	0.000733007	0.135936	60	58	0.122263	0.140443	2.82446
ENSG00000162989	KCNJ3	0.000742216	0.136003	10	10	0.0215845	0.0214189	3.36822
ENSG00000220583	RPL35P2	0.000861014	0.15676	14	7	0.330054	0.162398	0.471967
ENSG00000242294	STAG3L5P	0.000871235	0.15761	4834	7117	16.6665	22.4698	1.27702
ENSG00000154027	AK5	0.000895202	0.160532	328	115	0.410246	0.150039	0.464878
ENSG00000169282	KCNAB1	0.00089869	0.160532	902	1140	1.32033	1.46412	1.62623
ENSG00000155265	GOLGA7B	0.000918506	0.163046	496	654	0.657275	0.791686	2.5271
ENSG00000101335	MYL9	0.00093838	0.16554	7494	11443	23.3111	34.0123	2.09821
ENSG00000138028	CGREF1	0.000976544	0.170082	639	435	1.5787	0.994102	0.544304
ENSG00000270100	RP11-130L8.1	0.000980895	0.170082	74	126	1.13695	1.40976	1.91598
ENSG00000072182	ASIC4	0.000982282	0.170082	56	30	0.0970443	0.0470156	0.549434
ENSG00000235237	RP1-151B14.6	0.000988083	0.170082	184	140	3.01841	2.09979	0.563671
ENSG00000177699	RP11-16K12.1	0.0009986	0.170857	12	13	0.0545673	0.056295	3.01775
ENSG00000095739	BAMBI	0.00100678	0.171224	1388	805	4.96386	3.24086	0.488146
ENSG00000105650	PDE4C	0.00101777	0.172063	183	157	0.238822	0.186414	2.57869
ENSG00000169933	FRMPD4	0.0010643	0.178297	95	48	0.107004	0.052795	0.549713
ENSG00000238217	AC093590.1	0.00106728	0.178297	12	6	0.0507834	0.0232892	0.447692
ENSG00000180139	ACTA2-AS1	0.00107347	0.178297	2810	5029	9.6806	16.2529	2.60583
ENSG00000278771	Metazoa_SRP	0.00108385	0.178973	30	29	0.801517	0.86947	0.157086
ENSG00000197467	COL13A1	0.0012041	0.197682	4872	2502	9.84554	3.77921	0.487355
ENSG00000156103	MMP16	0.00126322	0.206195	1306	525	0.98201	0.392584	0.502621
ENSG00000119042	SATB2	0.00128774	0.208997	3719	1916	3.55593	1.69146	0.564378
ENSG00000181541	MAB21L2	0.0013267	0.214097	10	10	0.0297189	0.0325653	0.30547
ENSG00000162551	ALPL	0.00137765	0.220286	6776	3971	20.2313	11.2561	0.614073
ENSG00000075461	CACNG4	0.00138057	0.220286	12	7	0.0398437	0.0167856	0.421697
ENSG00000158220	ESYT3	0.00141025	0.223765	92	32	0.0871824	0.0280737	0.463399
ENSG00000253553	RP11-586K2.1	0.00144549	0.227629	17	4	0.05979	0.0149695	0.387706
ENSG00000180767	CHST13	0.00145063	0.227629	620	523	3.35521	2.43841	0.611155
ENSG00000189229	AC069277.2	0.00152398	0.237825	15	9	0.0440731	0.0259761	0.332391
ENSG00000145506	NKD2	0.00157995	0.245212	618	257	2.26487	0.833348	0.524438
ENSG00000130598	TNNI2	0.00159619	0.246386	393	344	3.13813	3.32885	4.71003
ENSG00000260396	AC012065.7	0.00161004	0.247037	112	184	0.893445	0.972757	1.85816
ENSG00000183454	GRIN2A	0.00161781	0.247037	93	176	0.0556989	0.0982567	1.87451
ENSG00000166165	CKB	0.00164836	0.250154	4246	1499	13.4622	4.88726	0.413947
ENSG00000187950	OVCH1	0.00165584	0.250154	22	18	0.0499036	0.043654	0.325965
ENSG00000252473	SNORA67	0.00169051	0.254042	10	3	0.710489	0.232669	0.389174
ENSG00000163599	CTLA4	0.00170378	0.254688	62	61	0.255674	0.243499	2.31662
ENSG00000127083	OMD	0.00172232	0.256112	5283	1597	18.6379	6.70155	0.468592
ENSG00000171435	KSR2	0.00178495	0.264043	18	23	0.00926911	0.010767	2.99435
ENSG00000011590	ZBTB32	0.00183403	0.269897	143	139	0.4738	0.605119	2.1902
ENSG00000260238	PMF1-BGLAP	0.00184631	0.270303	25634	13136	245.946	108.415	0.471039
ENSG00000265589	AL359753.1	0.00187109	0.272527	4	11	0.418625	1.10331	3.14745
ENSG00000256268	RP11-221N13.3	0.00188798	0.273583	11	4	0.130408	0.0362236	0.341572
ENSG00000253980	CTB-4E7.1	0.00197004	0.284026	12	6	0.213569	0.0787322	0.398516
ENSG00000248746	ACTN3	0.00201021	0.288353	33	47	0.0875283	0.138919	7.0214
ENSG00000169330	KIAA1024	0.00206792	0.295141	368	328	0.522228	0.422543	0.532513
ENSG00000101439	CST3	0.00212598	0.295902	31366	26088	80.2023	61.4382	0.595563
ENSG00000070601	FRMPD1	0.00212761	0.295902	23	26	0.0397606	0.0439053	2.59946
ENSG00000118298	CA14	0.00213091	0.295902	77	83	0.195387	0.201728	2.13666
ENSG00000265137	MIR3192	0.00214029	0.295902	12	6	0.99444	0.434198	0.456333
ENSG00000228404	AP001468.58	0.00215012	0.295902	50	64	0.749847	1.03723	1.77179
ENSG00000271680	RP11-564A8.8	0.00215337	0.295902	26	30	0.538405	0.556083	2.57013
ENSG00000242252	BGLAP	0.00215376	0.295902	24567	11496	196.922	79.9882	0.449479
ENSG00000279868	RN7SL3	0.0021566	0.295902	30	29	0.806914	0.875325	0.181976
ENSG00000132704	FCRL2	0.00224038	0.303431	1363	1387	2.43301	2.34841	2.12617
ENSG00000083857	FAT1	0.00224273	0.303431	6641	3926	4.50018	2.21702	0.567502
ENSG00000162894	FAIM3	0.00225173	0.303431	2443	2001	9.97705	7.809	2.12696
ENSG00000204352	C9orf129	0.00225421	0.303431	29	51	0.272569	0.400495	1.97312
ENSG00000225825	IGHD6-25	0.00233879	0.313161	15	22	7.42628	11.0331	2.45281
ENSG00000075275	CELSR1	0.00235707	0.313161	746	905	0.64105	0.613601	1.85541
ENSG00000087116	ADAMTS2	0.00235956	0.313161	3712	2430	4.48195	2.94494	0.555819
ENSG00000130037	KCNA5	0.00246476	0.3256	112	110	0.442683	0.354637	2.02504
ENSG00000154856	APCDD1	0.0025013	0.328897	891	555	1.32124	0.907613	0.530972
ENSG00000095713	CRTAC1	0.00254984	0.331841	1218	1507	3.05427	3.48338	4.44785
ENSG00000224729	PCOLCE-AS1	0.00255669	0.331841	4587	3100	14.5587	11.3623	0.57652
ENSG00000100985	MMP9	0.00255873	0.331841	61926	45401	246.046	170.424	0.625839
ENSG00000112214	FHL5	0.0026253	0.338926	296	563	1.14733	2.0605	2.83244
ENSG00000203685	C1orf95	0.00266423	0.342395	715	1259	0.924864	1.54394	1.64617
ENSG00000230018	RP11-481H12.1	0.00267815	0.342635	11	25	0.225577	0.483362	2.08207
ENSG00000159176	CSRP1	0.0027016	0.344085	9687	13890	8.47186	10.5434	1.50477
ENSG00000224272	AC114730.3	0.0027284	0.345947	17	9	0.0652787	0.0329109	0.46342
ENSG00000196611	MMP1	0.00275304	0.346625	4	10	0.0255	0.0398607	4.36148
ENSG00000145936	KCNMB1	0.00275816	0.346625	494	774	0.88782	1.02913	1.56092
ENSG00000248290	TNXA	0.0027757	0.346791	30	66	0.142049	0.262479	0.318735
ENSG00000254251	RP11-662G23.1	0.0027839	0.346791	22	23	0.254859	0.288973	2.26808
ENSG00000164303	ENPP6	0.00282263	0.350033	107	74	0.224341	0.15114	0.633179
ENSG00000260442	RP11-22P6.3	0.00283457	0.350033	49	60	0.748032	0.902159	4.17038
ENSG00000152503	TRIM36	0.0029657	0.363472	109	112	0.165496	0.177539	1.62106
ENSG00000278597	FP671120.7	0.002969	0.363472	69	86	13.638	15.902	1.95994
ENSG00000149090	PAMR1	0.00299897	0.364206	1042	453	2.30737	1.09245	0.449257
ENSG00000118137	APOA1	0.00300064	0.364206	13	26	0.101035	0.160602	1.65303
ENSG00000010932	FMO1	0.00316458	0.382469	60	67	0.160742	0.165525	2.74342
ENSG00000232628	RP11-365O16.3	0.00319649	0.38469	29	22	0.279794	0.225209	0.487923
ENSG00000188613	NANOS1	0.00332555	0.397501	84	114	0.180669	0.218294	1.97288
ENSG00000110042	DTX4	0.00333094	0.397501	3211	3001	5.33667	4.60746	0.768094
ENSG00000162892	IL24	0.00340387	0.404505	413	308	1.68765	1.46553	2.04794
ENSG00000267251	AC139100.3	0.00344735	0.407966	77	54	0.325594	0.221176	0.596612
ENSG00000160613	PCSK7	0.00350613	0.411795	14885	18871	6.75001	7.67077	1.38658
ENSG00000164764	SBSPON	0.00350871	0.411795	233	369	0.439924	0.661099	1.72606
ENSG00000150471	LPHN3	0.00358028	0.418466	87	144	0.0565287	0.0897598	3.11714
ENSG00000167107	ACSF2	0.00364383	0.424148	8850	4799	12.6338	7.20377	0.472158
ENSG00000257599	OVCH1-AS1	0.00370309	0.429286	15	8	0.0858106	0.0440286	0.245078
ENSG00000272832	RP11-91K8.5	0.00372438	0.43	6	11	0.130085	0.241341	2.03105
ENSG00000236882	LINC01554	0.00374193	0.430277	52	97	0.241745	0.377198	1.59498
ENSG00000233817	RP11-168K11.3	0.00384346	0.440169	22	5	0.0762524	0.0158513	0.430372
ENSG00000109061	MYH1	0.00387238	0.4417	139	192	0.222665	0.331325	8.7125
ENSG00000006016	CRLF1	0.00391995	0.443987	526	690	1.59801	1.76501	2.18723
ENSG00000106333	PCOLCE	0.0039237	0.443987	14339	9220	37.6802	26.9506	0.581031
ENSG00000163431	LMOD1	0.00394201	0.44429	1364	2566	3.31464	5.92591	2.68443
ENSG00000170891	CYTL1	0.00398903	0.446815	388	477	3.48181	4.11305	4.75912
ENSG00000228314	CYP4F29P	0.00399588	0.446815	295	345	1.50766	1.9495	1.93836
ENSG00000126353	CCR7	0.00406553	0.45282	653	612	2.40561	2.2459	1.91505
ENSG00000172724	CCL19	0.00411442	0.455089	56	126	0.62269	1.20202	2.65525
ENSG00000225261	RP5-937E21.8	0.00411843	0.455089	27	30	0.20772	0.233693	1.94454
ENSG00000227684	CROCCP4	0.00413397	0.455089	4	11	0.0972858	0.242146	2.51725
ENSG00000232821	AC003986.6	0.00415568	0.455713	41	20	0.287299	0.100105	0.475281
ENSG00000149968	MMP3	0.00421325	0.460249	85	61	0.396969	0.250098	10.0376
ENSG00000235268	KDM4E	0.0042333	0.460668	11	8	0.0472054	0.028141	0.43158
ENSG00000105996	HOXA2	0.0042838	0.463104	128	93	0.472002	0.325859	0.680629
ENSG00000188822	CNR2	0.00430573	0.463104	376	393	0.738609	0.669929	1.8874
ENSG00000136573	BLK	0.00431702	0.463104	944	968	1.76459	1.85455	1.90439
ENSG00000261655	CTD-3064M3.3	0.00432092	0.463104	55	59	0.244513	0.280001	2.0801
ENSG00000265489	RP11-1090M7.1	0.00436354	0.465914	15	21	0.0403651	0.0500733	2.5316
ENSG00000163032	VSNL1	0.00438918	0.466897	13	23	0.0280671	0.0558571	1.88961
ENSG00000198216	CACNA1E	0.00447922	0.473613	165	120	0.0931347	0.0578291	0.627291
ENSG00000259462	RP11-752G15.3	0.00448567	0.473613	28	37	0.0551405	0.0837696	1.7614
ENSG00000182985	CADM1	0.0045213	0.475607	3471	1725	3.77739	1.58524	0.567659
ENSG00000145358	DDIT4L	0.0045416	0.47598	155	302	0.443807	0.906807	2.67611
ENSG00000244953	RP11-613D13.8	0.00456356	0.476523	74	111	0.335857	0.591474	1.73547
ENSG00000176204	LRRTM4	0.00458901	0.477425	9	20	0.0149358	0.0362873	2.6689
ENSG00000224610	RP11-265P11.1	0.00460621	0.477466	6	10	0.0727361	0.117633	3.08584
ENSG00000196557	CACNA1H	0.00463215	0.478408	970	1268	1.14763	1.45572	1.92919
ENSG00000235333	PVRIG2P	0.00474203	0.486868	3249	4398	32.2475	38.0079	1.22006
ENSG00000147724	FAM135B	0.00474834	0.486868	30	17	0.0202917	0.0139739	0.455513
ENSG00000257045	RP11-486F17.1	0.0047717	0.487503	155	82	1.80906	0.879611	0.553255
ENSG00000111424	VDR	0.00480064	0.488628	3153	2354	5.77432	3.75149	0.734065
ENSG00000149591	TAGLN	0.00481712	0.488628	14709	21779	39.3508	52.0123	1.83684
ENSG00000223774	RP11-307B6.3	0.00491508	0.49524	337	621	4.58764	9.0142	2.63914
ENSG00000162267	ITIH3	0.00491718	0.49524	156	251	0.28358	0.343584	2.49736
ENSG00000053702	NRIP2	0.00494932	0.496716	950	1235	3.19826	4.04612	1.33712
ENSG00000260382	RP11-540B6.2	0.00500991	0.50039	8	13	0.0716255	0.13927	2.07276
ENSG00000240929	HIST2H2BB	0.00502117	0.50039	34	24	0.61269	0.404089	0.596718
ENSG00000255372	CTD-3064C13.1	0.00512344	0.508797	58	13	0.93019	0.258709	0.362404
ENSG00000227108	IGHD1-14	0.00520904	0.5142	19	36	10.3734	18.1355	1.76094
ENSG00000236708	AC073316.1	0.00521405	0.5142	5	14	0.054856	0.136859	2.27938
ENSG00000269155	RP3-431P23.5	0.00527094	0.517454	52	102	0.187298	0.345933	1.75808
ENSG00000118785	SPP1	0.00528349	0.517454	54974	18605	262.659	69.7536	0.421806
ENSG00000224137	AC079767.4	0.00534863	0.520623	33	23	0.664688	0.509906	2.51477
ENSG00000280222	RP11-174G17.3	0.00536805	0.520623	17	22	0.0249661	0.032725	2.27008
ENSG00000146197	SCUBE3	0.00537083	0.520623	512	704	0.605934	0.805413	1.49896
ENSG00000277220	CTD-3113P16.10	0.00551194	0.532483	11	5	0.364422	0.158861	0.544761
ENSG00000100196	KDELR3	0.00575764	0.551095	848	538	3.63795	2.42437	0.581884
ENSG00000130226	DPP6	0.00575851	0.551095	22	51	0.017846	0.0319015	1.96394
ENSG00000115590	IL1R2	0.00578564	0.551095	489	373	1.92737	1.1644	0.627183
ENSG00000268650	AC068499.10	0.00578795	0.551095	48	64	0.296601	0.44383	2.18273
ENSG00000176029	C11orf16	0.00580323	0.551095	23	19	0.0828088	0.05907	0.556678
ENSG00000258867	LINC01146	0.00582102	0.551095	30	20	0.0969105	0.0721859	0.536126
ENSG00000275491	RP5-1009E24.8	0.00597621	0.563908	25	45	0.330156	0.557883	1.77743
ENSG00000127507	EMR2	0.00601865	0.565369	1494	1306	1.71441	1.36674	0.717838
ENSG00000250057	RP11-576N17.5	0.0060315	0.565369	29	18	0.62989	0.467563	0.610407
ENSG00000080709	KCNN2	0.00606302	0.566453	18	29	0.0410906	0.0653456	2.34584
ENSG00000171714	ANO5	0.00612057	0.569536	2594	469	3.81267	0.654647	0.426563
ENSG00000153898	MCOLN2	0.00613612	0.569536	398	540	1.16065	1.27156	1.7176
ENSG00000249635	RP11-710F7.3	0.00622236	0.575659	9	20	0.0244903	0.0512997	1.89256
ENSG00000124243	BCAS4	0.00628334	0.579414	490	537	0.609419	0.696137	1.59282
ENSG00000153993	SEMA3D	0.00631483	0.580433	546	389	0.81199	0.581852	0.496146
ENSG00000160856	FCRL3	0.00634049	0.580911	1284	885	1.84652	1.40714	2.04774
ENSG00000214128	TMEM213	0.00643341	0.584775	30	20	0.0605964	0.0390932	0.646272
ENSG00000187912	CLEC17A	0.00644088	0.584775	454	459	1.86393	2.03675	1.93538
ENSG00000109625	CPZ	0.00644442	0.584775	689	254	1.92885	0.825272	0.542466
ENSG00000196296	ATP2A1	0.00648024	0.585967	414	513	0.779788	1.00162	4.38985
ENSG00000227082	CH17-437K3.1	0.00649882	0.585967	96	56	0.228837	0.128451	0.6068
ENSG00000129910	CDH15	0.006543	0.587445	2888	1866	6.02179	3.26793	0.565913
ENSG00000258794	DUX4L27	0.00655658	0.587445	16	32	0.12736	0.258199	1.8059
ENSG00000163568	AIM2	0.00668512	0.597078	215	288	1.08595	1.26651	1.80683
ENSG00000130595	TNNT3	0.00676792	0.601601	1014	1992	3.47525	6.28953	3.69085
ENSG00000062038	CDH3	0.00684247	0.60542	17	27	0.023311	0.033525	1.99082
ENSG00000144644	GADL1	0.00688909	0.607652	25	11	0.0282247	0.0146166	3.67866
ENSG00000239335	LLPH-AS1	0.0069595	0.611962	48	85	0.853501	1.29434	1.87679
ENSG00000131459	GFPT2	0.00698781	0.612555	197	329	0.413683	0.607029	2.99518
ENSG00000164816	DEFA5	0.00711566	0.621843	14	28	0.346363	0.562036	1.85912
ENSG00000259904	RP11-602M11.3	0.00714795	0.622749	14	23	0.118244	0.169905	1.68822
ENSG00000164932	CTHRC1	0.00722942	0.626878	737	486	4.00315	2.38125	0.601352
ENSG00000280145	CH507-154B10.1	0.00723949	0.626878	220	356	0.272027	0.444617	1.50054
ENSG00000272969	RP11-528I4.2	0.00730949	0.631016	10	4	0.120997	0.0495042	0.528203
ENSG00000137757	CASP5	0.00737672	0.63489	31	19	0.161143	0.124065	0.596595
ENSG00000224239	AC090044.2	0.00742736	0.637317	14	5	0.277997	0.0889592	0.50925
ENSG00000205502	C2CD4B	0.00749448	0.641139	64	49	0.372344	0.322356	0.553835
ENSG00000279415	RP11-1102P22.1	0.00762449	0.650303	13	29	0.134851	0.240805	1.68756
ENSG00000104921	FCER2	0.00768255	0.653293	722	617	3.02478	2.27742	1.98384
ENSG00000177359	RP11-551L14.1	0.0077284	0.653718	302	165	0.475916	0.281429	0.576028
ENSG00000002745	WNT16	0.00773359	0.653718	23	39	0.0618912	0.10407	2.23039
ENSG00000144821	MYH15	0.00780012	0.657386	42	59	0.0500522	0.0658269	1.72209
ENSG00000210196	MT-TP	0.00782379	0.65743	5429	6805	741.014	887.484	1.26558
ENSG00000187479	C11orf96	0.0078894	0.660988	659	1232	2.98866	4.20792	1.5904
ENSG00000136457	CHAD	0.00805098	0.672465	19771	7797	90.7961	36.401	0.406442
ENSG00000278005	MIR6840	0.00809422	0.672465	229	386	32.7521	47.4803	1.31887
ENSG00000103316	CRYM	0.00809742	0.672465	49	62	0.114124	0.138602	2.42218
ENSG00000270164	LINC01480	0.00813322	0.673468	201	231	1.12096	1.23529	1.72451
ENSG00000259663	CTD-2314G24.2	0.0081711	0.674639	18	76	0.0254868	0.080729	2.36937
ENSG00000016391	CHDH	0.00821267	0.676105	272	299	0.312248	0.35103	1.48477
ENSG00000116690	PRG4	0.0082673	0.678636	3367	2940	6.44154	5.7282	3.65967
ENSG00000259153	RP6-65G23.3	0.00835843	0.682536	7	15	0.0955422	0.169766	2.15446
ENSG00000280022	RP11-707O23.1	0.00840895	0.682536	83	46	0.917043	0.588288	0.585473
ENSG00000111962	UST	0.00842361	0.682536	1130	732	2.3175	1.49513	0.602854
ENSG00000128641	MYO1B	0.00842776	0.682536	4916	3595	4.92962	3.21455	0.620804
ENSG00000166923	GREM1	0.00844665	0.682536	91	339	0.0644503	0.21622	3.77
ENSG00000010310	GIPR	0.00845901	0.682536	824	669	1.88228	1.26456	0.747429
ENSG00000095587	TLL2	0.00848626	0.682795	31	33	0.0333735	0.0405681	1.69354
ENSG00000137976	DNASE2B	0.00860871	0.690691	23	18	0.170582	0.106209	0.50526
ENSG00000005884	ITGA3	0.00868999	0.693926	1232	1580	1.23632	1.51856	1.60284
ENSG00000259762	RP11-158M2.4	0.00869789	0.693926	13	27	0.276956	0.466349	1.61278
ENSG00000183160	TMEM119	0.0087608	0.696986	6612	3406	18.5777	9.59056	0.581756
ENSG00000263006	ROCK1P1	0.00888281	0.704719	111	34	0.390739	0.11856	0.530079
ENSG00000254208	RP11-219B4.3	0.00909144	0.719262	12	24	0.258456	0.489569	1.70444
ENSG00000175985	PLEKHD1	0.00919448	0.725393	47	34	0.0454616	0.0391185	0.470349
ENSG00000208035	MIR143	0.00925695	0.726287	67	64	6.52063	5.88074	1.82632
ENSG00000155011	DKK2	0.00936432	0.732687	117	173	0.294062	0.314539	2.26794
ENSG00000111816	FRK	0.00950702	0.741809	221	317	0.181247	0.234936	1.7769
ENSG00000229417	NPM1P25	0.0095446	0.742701	79	95	0.858588	1.11198	1.50504
ENSG00000175003	SLC22A1	0.00962466	0.74497	69	46	0.276998	0.20398	0.673749
ENSG00000136110	LECT1	0.00964798	0.74497	19	22	0.110302	0.144841	2.68202
ENSG00000119508	NR4A3	0.00965246	0.74497	72	108	0.115478	0.151971	1.50896
ENSG00000131480	AOC2	0.00969688	0.74637	475	393	1.90424	1.36571	0.647202
ENSG00000211931	IGHD2-2	0.00979507	0.75189	33	44	10.9383	12.7434	1.67023
ENSG00000205662	RP11-706O15.7	0.00994764	0.761544	15	0	0.0710877	0	0.101871
ENSG00000280162	RP11-314N13.9	0.0100788	0.769507	14	7	0.0377904	0.0145378	0.553762
ENSG00000197565	COL4A6	0.0101243	0.770912	116	127	0.151868	0.114107	2.35523
ENSG00000101955	SRPX	0.0102597	0.779135	1804	1145	7.52998	5.01441	0.655799
ENSG00000109472	CPE	0.010327	0.782155	11376	8955	44.4398	22.6784	0.538814
ENSG00000101443	WFDC2	0.0104309	0.787923	49	58	0.318326	0.397094	1.56505
ENSG00000171885	AQP4	0.0105709	0.795659	4	10	0.00810815	0.016061	5.2856
ENSG00000116985	BMP8B	0.0105894	0.795659	3312	1860	5.92831	3.63232	0.645506
ENSG00000131409	LRRC4B	0.0106612	0.798946	87	123	0.268997	0.383857	1.81208
ENSG00000260432	RP11-297M9.2	0.0106957	0.799416	45	67	0.0807893	0.140794	1.8026
ENSG00000141639	MAPK4	0.0109242	0.809575	88	148	0.096486	0.157814	1.92366
ENSG00000187553	CYP26C1	0.0109523	0.809575	22	12	0.0442249	0.0276326	0.595585
ENSG00000157110	RBPMS	0.0109569	0.809575	1876	2059	1.95606	2.21946	1.54856
ENSG00000223561	AC003090.1	0.0109888	0.809575	31	31	0.100069	0.079349	2.09748
ENSG00000143297	FCRL5	0.011004	0.809575	3174	4397	2.50475	3.01777	1.70045
ENSG00000258484	SPESP1	0.0110319	0.809575	105	62	0.59364	0.375927	0.61877
ENSG00000250850	RP11-297B17.3	0.0110601	0.809575	59	67	0.961163	0.928404	1.98609
ENSG00000112379	KIAA1244	0.0110729	0.809575	443	340	0.333448	0.210789	0.714597
ENSG00000080293	SCTR	0.0111136	0.809575	120	84	0.446768	0.250567	0.655182
ENSG00000268812	RP1-102K2.8	0.0111166	0.809575	22	9	0.250141	0.131651	0.529474
ENSG00000275209	FP236383.4	0.0111522	0.81009	55	73	11.9215	12.2576	2.22327
ENSG00000230539	AOAH-IT1	0.0111824	0.810207	32	19	0.477544	0.283972	0.62844
ENSG00000142279	WTIP	0.0112178	0.81071	1131	1762	0.8809	1.03991	1.61149
ENSG00000255518	RP11-148O21.4	0.0112624	0.811866	144	147	2.44583	2.44343	1.82676
ENSG00000230186	RP5-998N21.7	0.0113948	0.819219	13	6	0.236266	0.127167	0.537472
ENSG00000227660	RP11-162J8.2	0.0114221	0.819219	22	17	0.373201	0.234856	0.563735
ENSG00000258676	RP11-386M24.3	0.0115511	0.825996	12	4	0.0409617	0.0169844	0.398387
ENSG00000257336	PRELID2P1	0.0115748	0.825996	21	31	0.631483	0.995814	1.56388
ENSG00000205056	RP11-693J15.5	0.0116889	0.832024	256	281	0.244637	0.217404	1.79285
ENSG00000239975	IGKV1D-33	0.0117651	0.832024	21	5	0.431099	0.101524	0.23137
ENSG00000163644	PPM1K	0.0117954	0.832024	3649	4313	2.97319	3.10439	1.20042
ENSG00000230918	AC008063.2	0.0118057	0.832024	81	57	1.09766	0.723909	0.645709
ENSG00000233431	RP11-63N8.3	0.0118668	0.834257	14	6	0.142162	0.0628277	0.482648
ENSG00000272161	RP4-713A8.1	0.0119637	0.838482	9	15	0.157725	0.260568	1.74844
ENSG00000279092	RP11-1H8.5	0.0119859	0.838482	21	28	0.0403055	0.0505083	0.409855
ENSG00000211749	TRBV23-1	0.0121083	0.844964	15	30	0.465723	0.891899	1.86049
ENSG00000211728	TRBV5-6	0.0121883	0.846592	25	18	0.653377	0.451339	0.527086
ENSG00000198324	FAM109A	0.0121913	0.846592	1038	896	2.86645	2.38497	0.74857
ENSG00000123600	METTL8	0.0122517	0.847259	1237	1280	1.18556	1.25761	1.3787
ENSG00000134532	SOX5	0.0122605	0.847259	141	182	0.168676	0.166712	2.02081
ENSG00000237668	RPS15AP38	0.0122961	0.847652	6	12	0.139352	0.265487	1.66895
ENSG00000262880	RP11-104H15.7	0.0124191	0.854058	124	168	0.607063	0.715466	1.5009
ENSG00000150394	CDH8	0.0126134	0.864166	33	47	0.0269141	0.0289739	1.50421
ENSG00000177425	PAWR	0.0126269	0.864166	1277	1500	0.945583	1.1528	1.2789
ENSG00000260403	RP11-616M22.1	0.0126968	0.866864	7	12	0.111735	0.215645	2.45636
ENSG00000230698	CTD-2330K9.2	0.0128135	0.872734	7	12	0.12575	0.216523	1.79723
ENSG00000154556	SORBS2	0.0128589	0.87373	2040	2800	1.18381	1.41474	1.74248
ENSG00000228570	NUTM2E	0.0129977	0.880839	34	16	0.0764412	0.0384082	0.533718
ENSG00000250673	RP11-6L6.2	0.0130431	0.880839	24	16	0.54407	0.334101	0.547636
ENSG00000280143	AP000892.6	0.0130566	0.880839	5066	5743	8.67148	10.0454	1.25859
ENSG00000107014	RLN2	0.0131194	0.882976	10	20	0.0726248	0.141536	1.70357
ENSG00000196090	PTPRT	0.0131574	0.883441	16	34	0.0135844	0.0222491	1.95296
ENSG00000137968	SLC44A5	0.0132227	0.883719	544	279	0.740971	0.391859	0.624109
ENSG00000173077	2017-12-01	0.0132237	0.883719	76	55	0.151819	0.0978868	0.609163
ENSG00000265787	CYP4F35P	0.0132827	0.885577	335	432	1.16878	1.42329	1.5351
ENSG00000214401	KANSL1-AS1	0.0133961	0.891043	285	161	2.77775	1.64239	0.633423
ENSG00000178531	CTXN1	0.0134306	0.891254	17	31	0.128766	0.208386	1.8485
ENSG00000272752	STAG3L5P-PVRIG2P-PILRB	0.0136641	0.904631	14540	18549	36.9517	45.8752	1.20305
ENSG00000174469	CNTNAP2	0.0138003	0.911523	361	486	0.304731	0.445563	1.79627
ENSG00000174652	ZNF266	0.0138678	0.913857	5199	6128	9.55314	11.2026	1.40224
ENSG00000134917	ADAMTS8	0.014107	0.927467	25	23	0.0456745	0.0556115	2.82101
ENSG00000204581	AC096670.3	0.0141885	0.930674	14	11	0.0393643	0.0297446	0.595221
ENSG00000118473	SGIP1	0.0142748	0.93418	209	339	0.226259	0.262251	1.69819
ENSG00000274904	CTD-2515O10.5	0.0143401	0.934531	903	1107	16.8961	20.0948	1.8557
ENSG00000253368	TRNP1	0.014346	0.934531	69	135	0.311426	0.710206	1.79417
ENSG00000110203	FOLR3	0.0144279	0.935809	1542	1355	10.0398	9.34579	0.4795
ENSG00000158246	FAM46B	0.0144315	0.935809	60	156	0.244507	0.641654	2.37079
ENSG00000112303	VNN2	0.0145309	0.938926	6232	5058	21.2833	18.3184	0.708246
ENSG00000144488	ESPNL	0.014604	0.938926	64	110	0.103405	0.156666	1.66938
ENSG00000144619	CNTN4	0.0146339	0.938926	62	142	0.0580736	0.126617	2.21262
ENSG00000145623	OSMR	0.0146629	0.938926	3643	2446	4.90026	3.06524	0.742218
ENSG00000102445	KIAA0226L	0.0146725	0.938926	2550	3217	4.08902	4.84725	1.43126
ENSG00000173918	C1QTNF1	0.014678	0.938926	7723	5893	16.2009	12.1756	0.676905
ENSG00000251050	RP11-168A11.4	0.0148943	0.950622	16	21	0.504079	0.627036	1.55009
ENSG00000261533	RP11-15N24.4	0.0149719	0.953266	14	23	0.0558438	0.0890774	1.56178
ENSG00000111863	ADTRP	0.0150554	0.953266	151	176	0.372105	0.378239	1.68739
ENSG00000255354	RP11-148O21.2	0.0150639	0.953266	108	144	1.75452	2.1013	1.77067
ENSG00000182993	C12orf60	0.0150818	0.953266	2718	5810	5.21897	10.7321	2.1934
ENSG00000152207	CYSLTR2	0.0151389	0.953266	253	182	0.438087	0.333281	0.727044
ENSG00000133328	HRASLS2	0.0151544	0.953266	16	8	0.18922	0.0923343	0.535347
ENSG00000178184	PARD6G	0.0151908	0.953266	678	426	1.34541	0.993485	0.699328
ENSG00000267505	CTC-296K1.3	0.0152042	0.953266	10	10	0.146585	0.171327	2.81061
ENSG00000174332	GLIS1	0.015404	0.963378	47	87	0.155131	0.227982	1.64518
ENSG00000197361	FBXL22	0.0154333	0.963378	105	140	0.32949	0.318077	1.72063
ENSG00000272975	MYHAS	0.0154847	0.964465	16	17	0.0694598	0.0728143	2.92336
ENSG00000279480	RP13-977J11.3	0.0155864	0.968675	5	10	0.0570521	0.105952	1.8155
ENSG00000264510	BX649553.3	0.0156215	0.968735	16	9	1.85034	1.1573	0.539941
ENSG00000277806	RP11-15A1.8	0.0157899	0.975767	44	57	0.647396	0.767098	1.33425
ENSG00000247982	LINC00926	0.0158389	0.975767	2357	2547	5.95769	5.91173	1.66903
ENSG00000266923	RP11-693J15.4	0.015866	0.975767	117	142	0.58658	0.621448	1.72781
ENSG00000147166	ITGB1BP2	0.0158723	0.975767	118	150	0.477863	0.580754	1.87083
ENSG00000188011	RTP5	0.0159265	0.976987	45	34	0.160783	0.127076	0.620798
ENSG00000244620	AL122127.25	0.0159959	0.977606	241	323	5.01828	5.39778	1.45
ENSG00000188340	OR6N2	0.0160215	0.977606	15	8	0.18823	0.0876569	0.448948
ENSG00000167767	KRT80	0.0160399	0.977606	20	17	0.0403452	0.0324934	0.543032
ENSG00000165973	NELL1	0.0162362	0.987451	61	16	0.106643	0.028076	0.379696
ENSG00000235052	RP1-150O5.3	0.0162965	0.989005	6	12	0.132073	0.216519	1.79816
ENSG00000278969	RP11-662I13.3	0.0164277	0.99223	21	19	0.0776557	0.0608633	2.05568
ENSG00000164176	EDIL3	0.0164444	0.99223	1178	2363	1.7569	3.2014	2.06861
ENSG00000119714	GPR68	0.0164598	0.99223	761	665	2.35271	1.90558	0.759744
ENSG00000168903	BTNL3	0.0165234	0.99223	235	27	0.854406	0.106546	0.341781
ENSG00000223431	MTND6P21	0.0165244	0.99223	30	18	0.532222	0.30726	0.56132
ENSG00000111404	RERGL	0.0166146	0.995545	528	672	3.78493	4.17715	2.11341
ENSG00000143869	GDF7	0.0167817	0.999958	121	101	0.248319	0.216894	2.00389
ENSG00000197705	KLHL14	0.0170355	0.999958	428	506	0.878741	0.941835	1.5716
ENSG00000171864	PRND	0.0172202	0.999958	36	30	0.0976865	0.0733118	0.462503
ENSG00000227359	AC017074.2	0.0172224	0.999958	19	25	0.38469	0.402278	1.52355
ENSG00000074211	PPP2R2C	0.0172994	0.999958	13	18	0.0141866	0.0157324	2.61038
ENSG00000269035	CTD-2521M24.10	0.0173402	0.999958	23	18	0.24882	0.176067	0.654133
ENSG00000260655	CTA-250D10.23	0.017442	0.999958	298	249	2.82336	2.40114	1.70343
ENSG00000207062	SNORA15	0.017444	0.999958	9	15	0.610229	1.14071	1.50318
ENSG00000277030	MIR8071-2	0.0175497	0.999958	29	27	4.32004	3.15569	1.93101
ENSG00000008516	MMP25	0.0175636	0.999958	13980	13156	29.9002	27.2145	0.727081
ENSG00000065534	MYLK	0.0176226	0.999958	6012	8560	2.43258	3.14995	1.3709
ENSG00000147655	RSPO2	0.0177597	0.999958	32	31	0.067187	0.0610585	2.29954
ENSG00000161958	FGF11	0.0177922	0.999958	295	393	0.519049	0.614525	1.43377
ENSG00000178201	VN1R1	0.0178507	0.999958	124	159	0.545134	0.609992	1.33062
ENSG00000196092	PAX5	0.0178829	0.999958	1863	2108	2.16728	2.69267	1.69266
ENSG00000122756	CNTFR	0.0179099	0.999958	544	811	2.41875	3.11958	1.53173
ENSG00000255966	RP5-940J5.3	0.0180885	0.999958	22	32	0.412314	0.583773	1.47785
ENSG00000278530	CHMP1B2P	0.0181527	0.999958	31	60	0.0470111	0.0794817	1.59137
ENSG00000166405	RIC3	0.0182373	0.999958	451	511	0.552796	0.62705	1.43035
ENSG00000133433	GSTT2B	0.0182515	0.999958	77	186	0.758538	1.30649	1.67442
ENSG00000211914	IGHD6-19	0.0182622	0.999958	15	31	6.89276	13.4577	1.58707
ENSG00000086967	MYBPC2	0.0183145	0.999958	118	168	0.285957	0.422082	4.13489
ENSG00000138735	PDE5A	0.0183948	0.999958	2490	3107	2.3795	2.72462	1.35576
ENSG00000268660	LETM1P2	0.0184633	0.999958	29	19	0.128488	0.0775133	0.668901
ENSG00000272324	CTD-2154B17.4	0.0187741	0.999958	361	268	8.88754	6.07221	0.729464
ENSG00000254510	RP11-867G23.10	0.0188025	0.999958	9	10	0.0649611	0.0700448	2.07381
ENSG00000186971	KRTAP13-4	0.0189346	0.999958	7	17	0.0758831	0.185611	2.05877
ENSG00000234484	RP1-55C23.7	0.0189605	0.999958	548	443	8.4019	6.72751	0.702575
ENSG00000166707	ZCCHC18	0.0190026	0.999958	147	146	0.38985	0.447223	1.45504
ENSG00000263422	AC005702.1	0.0190047	0.999958	14	24	2.03739	2.60603	1.46504
ENSG00000110900	TSPAN11	0.0191793	0.999958	4205	2439	4.89223	3.27421	0.645016
ENSG00000280308	FKSG61	0.0192402	0.999958	100	145	2.58569	3.37169	1.31918
ENSG00000240891	PLCXD2	0.0192581	0.999958	85	44	0.243072	0.156267	0.614065
ENSG00000251292	ERVH-1	0.019379	0.999958	28	37	0.380347	0.536824	1.59093
ENSG00000273341	RP5-899E9.1	0.0194164	0.999958	43	29	0.544478	0.396378	0.636058
ENSG00000132185	FCRLA	0.0194532	0.999958	881	1216	2.97132	3.52964	1.62594
ENSG00000115507	OTX1	0.0195149	0.999958	32	35	0.0761643	0.0685204	0.570362
ENSG00000186009	ATP4B	0.0196689	0.999958	10	3	0.0603367	0.0230215	0.511834
ENSG00000177455	CD19	0.0197653	0.999958	1130	1280	4.42453	4.71834	1.64542
ENSG00000238260	RP11-46F15.2	0.0198625	0.999958	141	182	2.1669	2.65732	1.27393
ENSG00000159197	KCNE2	0.0198786	0.999958	18	30	0.153764	0.238536	1.60832
ENSG00000181097	BREA2	0.0199328	0.999958	146	107	0.600486	0.479324	0.751197
ENSG00000272347	RP11-43F13.4	0.020086	0.999958	16	4	0.0887591	0.0191723	0.495113
ENSG00000176749	CDK5R1	0.020293	0.999958	841	666	1.88472	1.3595	0.774131
ENSG00000110195	FOLR1	0.0203661	0.999958	58	46	0.399384	0.291177	0.675487
ENSG00000211642	IGLV10-54	0.0203757	0.999958	277	430	7.04373	10.851	2.73555
ENSG00000140416	TPM1	0.0203937	0.999958	14925	18264	12.4392	12.7752	1.4288
ENSG00000165300	SLITRK5	0.0204035	0.999958	57	69	0.0261968	0.0336829	1.70074
ENSG00000228131	IGHD6-6	0.0206126	0.999958	28	46	14.8037	22.1064	1.50563
ENSG00000235621	LINC00494	0.0207022	0.999958	271	281	0.633629	0.524874	1.8034
ENSG00000175352	NRIP3	0.0208956	0.999958	243	162	0.549347	0.350414	0.715572
ENSG00000169432	SCN9A	0.0209402	0.999958	1093	851	1.09957	0.784231	0.788716
ENSG00000108342	CSF3	0.0210018	0.999958	16	22	0.061629	0.0912728	1.79458
ENSG00000204099	NEU4	0.0211043	0.999958	28	22	0.0536121	0.0386032	0.59803
ENSG00000211746	TRBV19	0.021226	0.999958	77	67	1.47697	1.11109	0.629184
ENSG00000261294	RP11-616M22.3	0.0212338	0.999958	29	45	0.971342	1.29674	1.87597
ENSG00000164695	CHMP4C	0.0212488	0.999958	348	174	1.97031	0.929516	0.626743
ENSG00000198626	RYR2	0.0212639	0.999958	96	108	0.0485827	0.0584961	1.80925
ENSG00000270168	LA16c-380H5.4	0.021375	0.999958	16	15	0.28595	0.247561	2.08534
ENSG00000072952	MRVI1	0.0214504	0.999958	2861	3533	3.50537	3.92943	1.31363
ENSG00000172572	PDE3A	0.0215121	0.999958	855	1095	0.902946	1.01408	1.42393
ENSG00000237009	GLIS3-AS1	0.0215519	0.999958	10	4	0.112745	0.056965	0.530284
ENSG00000139211	AMIGO2	0.0216975	0.999958	628	703	1.56688	1.50187	1.34822
ENSG00000172460	PRSS30P	0.0217189	0.999958	80	54	0.263006	0.184157	0.63676
ENSG00000247675	LRP4-AS1	0.0217427	0.999958	616	279	3.19432	1.85291	0.605159
ENSG00000259523	RP11-680F8.3	0.021774	0.999958	27	16	0.18176	0.102726	0.675099
ENSG00000279866	CTB-193M12.4	0.0218258	0.999958	106	138	0.704594	0.790947	1.40005
ENSG00000141096	DPEP3	0.0220355	0.999958	205	220	0.942862	0.94903	0.684098
ENSG00000224786	CETN4P	0.0221056	0.999958	7	13	0.128413	0.267891	1.68221
ENSG00000081052	COL4A4	0.0221629	0.999958	549	604	0.47481	0.494738	1.55541
ENSG00000166033	HTRA1	0.0222481	0.999958	4543	5889	18.6512	23.2828	2.16122
ENSG00000021645	NRXN3	0.0222555	0.999958	633	511	0.379349	0.305589	0.768067
ENSG00000211696	TRGV8	0.0223193	0.999958	39	30	1.01267	0.613593	0.682299
ENSG00000262539	RP11-259G18.3	0.0223354	0.999958	155	1	1.44946	0.00989875	0.159028
ENSG00000272372	RP11-441F2.5	0.0224257	0.999958	13	10	0.0736173	0.0509867	0.571318
ENSG00000214855	APOC1P1	0.0224896	0.999958	21	37	0.191441	0.309749	1.77112
ENSG00000227217	RP11-367J7.3	0.0225435	0.999958	99	79	1.35638	1.08342	1.8242
ENSG00000115290	GRB14	0.0225854	0.999958	60	62	0.169408	0.195306	1.63365
ENSG00000172940	SLC22A13	0.0226278	0.999958	14	9	0.052146	0.0297339	0.579765
ENSG00000075426	FOSL2	0.0227043	0.999958	8216	7518	11.6568	9.78586	0.832765
ENSG00000228983	AC025627.7	0.0227229	0.999958	41	34	0.308856	0.231291	0.658452
ENSG00000265612	hsa-mir-4539	0.0227692	0.999958	611	658	114.014	107.765	1.50604
ENSG00000035720	STAP1	0.0227891	0.999958	394	451	2.03733	2.11074	1.50189
ENSG00000112706	IMPG1	0.0228317	0.999958	97	54	0.156532	0.0778113	0.655823
ENSG00000137558	PI15	0.0228903	0.999958	8	12	0.010788	0.0156221	2.6429
ENSG00000225932	CTAGE4	0.023109	0.999958	17	9	0.0659347	0.0338716	0.552918
ENSG00000095627	TDRD1	0.0231734	0.999958	21	11	0.0374189	0.0212693	0.569562
ENSG00000225028	RP11-330M19.1	0.0232702	0.999958	114	125	0.51148	0.604044	1.36589
ENSG00000162630	B3GALT2	0.0233263	0.999958	78	50	0.261253	0.143583	0.663175
ENSG00000260244	RP11-588K22.2	0.0235179	0.999958	528	611	1.67092	2.00564	1.45376
ENSG00000166523	CLEC4E	0.0235254	0.999958	1730	1268	6.17131	4.5423	0.733154
ENSG00000175274	TP53I11	0.0235549	0.999958	18654	15176	24.4493	20.3557	0.787964
ENSG00000236911	RP11-78B10.2	0.0236218	0.999958	73	51	0.506732	0.274473	0.629268
ENSG00000137463	MGARP	0.0236996	0.999958	15	31	0.0958681	0.222637	1.92903
ENSG00000273748	AL592183.1	0.0237467	0.999958	352	421	8.84513	11.6028	1.57653
ENSG00000223711	AC091633.3	0.0238659	0.999958	7	11	0.0580968	0.104255	1.71257
ENSG00000164694	FNDC1	0.0239735	0.999958	4893	3080	7.33417	4.32682	0.611067
ENSG00000107957	SH3PXD2A	0.0240374	0.999958	9014	7949	7.39911	6.20073	0.768502
ENSG00000235445	XXbac-B476C20.14	0.0241365	0.999958	4	10	0.124474	0.217523	1.97398
ENSG00000049249	TNFRSF9	0.0241616	0.999958	353	267	0.472545	0.382108	0.722727
ENSG00000167695	FAM57A	0.0241713	0.999958	541	516	1.95945	1.64899	0.799186
ENSG00000203280	CTA-221G9.12	0.0241833	0.999958	45	44	0.412622	0.374492	0.555269
ENSG00000250508	RP11-757G1.6	0.0243091	0.999958	60	53	0.185195	0.14182	0.702593
ENSG00000165238	WNK2	0.0243311	0.999958	557	728	0.379418	0.455715	1.79857
ENSG00000173432	SAA1	0.024415	0.999958	48	256	0.563332	2.4659	2.88975
ENSG00000130413	STK33	0.024445	0.999958	150	199	0.204694	0.248278	1.36165
ENSG00000184357	HIST1H1B	0.0248456	0.999958	18	33	0.244826	0.445139	1.93871
ENSG00000142611	PRDM16	0.0249094	0.999958	408	451	0.422798	0.44571	1.43924
ENSG00000171368	TPPP	0.0249613	0.999958	623	936	1.00543	1.35253	1.42086
ENSG00000225407	CTD-2384B11.2	0.0249724	0.999958	89	69	1.62425	1.00488	0.742521
ENSG00000249307	LINC01088	0.0250304	0.999958	31	36	0.0700491	0.0852093	1.55417
ENSG00000239819	IGKV1D-8	0.0250427	0.999958	80	27	1.33458	0.525606	0.560821
ENSG00000152661	GJA1	0.0250923	0.999958	6342	4148	17.7099	13.9053	0.634683
ENSG00000131019	ULBP3	0.0251223	0.999958	23	17	0.242702	0.153786	0.63889
ENSG00000174705	SH3PXD2B	0.0251511	0.999958	2776	2342	3.36953	2.41561	0.691548
ENSG00000251468	RP11-369K16.1	0.0253103	0.999958	25	16	0.183742	0.102634	0.62465
ENSG00000227487	NCAM1-AS1	0.0253472	0.999958	603	316	4.51903	2.35587	0.614003
ENSG00000224643	AC064871.3	0.0253564	0.999958	29	40	0.450857	0.565574	1.34218
ENSG00000263015	RP5-1029F21.3	0.0253943	0.999958	44	29	0.912023	0.533427	0.672368
ENSG00000223750	SIRPB3P	0.0256518	0.999958	16	11	0.140283	0.0787175	0.582096
ENSG00000214121	TDPX2	0.0257149	0.999958	7	12	0.100432	0.186799	1.76884
ENSG00000259848	AC097374.2	0.025741	0.999958	54	82	0.0774873	0.0991571	1.43278
ENSG00000211658	IGLV3-27	0.0258444	0.999958	630	513	14.2895	11.0239	0.607007
ENSG00000265096	C1QTNF1-AS1	0.025991	0.999958	76	46	0.739765	0.497766	0.647982
ENSG00000069812	HES2	0.02613	0.999958	13	8	0.0266088	0.0142461	2.14034
ENSG00000111341	MGP	0.0261802	0.999958	7827	18685	26.6281	57.8283	2.25425
ENSG00000263751	AC246787.1	0.0262052	0.999958	674	716	86.6066	81.6738	1.44523
ENSG00000265517	AC246787.3	0.0262284	0.999958	615	739	109.412	106.581	1.44436
ENSG00000130193	THEM6	0.0263402	0.999958	2255	2051	7.00378	5.58995	0.835521
ENSG00000251393	RP1-240K6.3	0.026656	0.999958	93	82	1.36492	1.0686	0.744739
ENSG00000090975	PITPNM2	0.0267295	0.999958	2796	3258	2.80028	3.05698	1.25897
ENSG00000205837	LINC00487	0.0267399	0.999958	11	17	0.0547007	0.074335	1.79026
ENSG00000133401	PDZD2	0.026764	0.999958	2286	1860	1.26267	1.0643	0.685484
ENSG00000136026	CKAP4	0.0268167	0.999958	10791	8987	27.8466	21.1558	0.825604
ENSG00000111262	KCNA1	0.0268608	0.999958	10	5	0.013306	0.0051214	0.324335
ENSG00000188848	BEND4	0.0269662	0.999958	151	181	0.180236	0.18115	1.6093
ENSG00000029559	IBSP	0.0270551	0.999958	11052	2821	69.0462	15.8216	0.471045
ENSG00000211632	IGKV3D-11	0.0271788	0.999958	126	174	2.64397	3.38416	1.51735
ENSG00000113273	ARSB	0.0271879	0.999958	2776	2263	3.67802	3.24035	0.84629
ENSG00000163618	CADPS	0.027193	0.999958	44	57	0.0277409	0.0347725	1.8172
ENSG00000182957	SPATA13	0.0273271	0.999958	4193	3562	4.24001	3.26366	0.83632
ENSG00000134569	LRP4	0.0274283	0.999958	7888	3973	8.59138	4.54138	0.6313
ENSG00000136010	ALDH1L2	0.0274935	0.999958	1570	1110	1.69072	1.25234	0.738655
ENSG00000162745	OLFML2B	0.0274976	0.999958	5216	3230	14.1763	8.91592	0.67499
ENSG00000141756	FKBP10	0.0275505	0.999958	4874	3644	9.88875	7.01658	0.617019
ENSG00000149257	SERPINH1	0.027593	0.999958	7065	6405	13.3442	10.6137	0.706338
ENSG00000279825	CTC-457L16.1	0.0276832	0.999958	118	177	0.479105	0.595018	1.40715
ENSG00000113083	LOX	0.0277226	0.999958	2108	1456	4.49139	1.96618	0.608563
ENSG00000133019	CHRM3	0.027723	0.999958	417	261	0.341368	0.201539	0.743871
ENSG00000157782	CABP1	0.0277638	0.999958	135	186	0.242506	0.249065	1.46357
ENSG00000143324	XPR1	0.0279884	0.999958	2450	2037	2.60987	2.25664	0.87863
ENSG00000166206	GABRB3	0.0279963	0.999958	128	200	0.105085	0.137021	1.45309
ENSG00000159958	TNFRSF13C	0.0280065	0.999958	382	358	3.70371	3.37566	1.60135
ENSG00000267774	RP11-2N1.2	0.0280964	0.999958	22	15	0.185709	0.12178	0.653689
ENSG00000258667	HIF1A-AS2	0.0281528	0.999958	18	11	0.289007	0.201013	0.6315
ENSG00000280244	RP11-44N21.3	0.028256	0.999958	9	18	0.1787	0.303703	1.77655
ENSG00000168032	ENTPD3	0.0283137	0.999958	646	363	1.80019	1.0627	0.587581
ENSG00000257886	RP11-61E11.1	0.0284703	0.999958	34	20	1.05982	0.662936	0.610937
ENSG00000155269	GPR78	0.0284707	0.999958	684	253	0.789346	0.338856	0.595925
ENSG00000180712	RP11-290F5.2	0.0284769	0.999958	143	114	0.592828	0.454217	0.6947
ENSG00000273313	RBAKDN	0.0285306	0.999958	21	16	0.394255	0.249922	0.574524
ENSG00000127743	IL17B	0.0288274	0.999958	38	48	0.268323	0.348522	1.4479
ENSG00000130052	STARD8	0.028852	0.999958	4238	3966	7.63252	6.48444	0.850771
ENSG00000276216	RNVU1-14	0.0288541	0.999958	25	37	0.682788	0.864225	1.38165
ENSG00000183346	C10orf107	0.0288847	0.999958	17	29	0.08634	0.160334	1.94844
ENSG00000013375	PGM3	0.0289396	0.999958	3342	2914	4.45172	3.75513	0.835455
ENSG00000148482	SLC39A12	0.0289745	0.999958	6	11	0.0170791	0.0398848	1.83085
ENSG00000138823	MTTP	0.029027	0.999958	22	28	0.0432439	0.0450963	1.79195
ENSG00000172967	XKR3	0.0291013	0.999958	18	11	0.112625	0.0618526	0.558365
ENSG00000134668	SPOCD1	0.0291159	0.999958	306	187	0.40881	0.229852	0.659824
ENSG00000273483	RP4-671G15.2	0.0291253	0.999958	10	20	0.167816	0.293097	1.49628
ENSG00000188906	LRRK2	0.0291872	0.999958	7560	6565	5.06792	4.47034	0.782172
ENSG00000226981	ABHD17AP6	0.0292336	0.999958	11	15	0.0901686	0.123706	1.86717
ENSG00000183287	CCBE1	0.0293365	0.999958	454	312	0.596394	0.416407	0.733859
ENSG00000177548	RABEP2	0.0293979	0.999958	2197	2753	4.75279	5.24665	1.22235
ENSG00000113594	LIFR	0.0294265	0.999958	8742	6293	7.35302	5.38145	0.722152
ENSG00000113296	THBS4	0.029478	0.999958	5844	8917	12.4549	18.6445	0.390345
ENSG00000237990	CNTN4-AS1	0.0295136	0.999958	9	11	0.0410991	0.0645819	2.08952
ENSG00000235290	HLA-W	0.0297021	0.999958	113	125	1.41906	1.51037	2.02492
ENSG00000164509	IL31RA	0.0297122	0.999958	161	131	0.310707	0.288268	0.669708
ENSG00000159166	LAD1	0.0297582	0.999958	15	24	0.0347042	0.0782317	0.317795
ENSG00000176771	NCKAP5	0.0298116	0.999958	469	363	0.508554	0.308011	0.772197
ENSG00000264222	RP11-757O6.1	0.0298311	0.999958	29	38	0.511477	0.64282	1.49854
ENSG00000227196	IGHD4-23	0.0298667	0.999958	6	12	2.70032	5.70133	1.74923
ENSG00000185652	NTF3	0.0300498	0.999958	20	24	0.0522877	0.0690627	1.90467
ENSG00000159251	ACTC1	0.0300996	0.999958	60	280	0.112042	0.587884	0.23458
ENSG00000128872	TMOD2	0.0301236	0.999958	2420	1942	2.04198	1.566	0.853368
ENSG00000139209	SLC38A4	0.0302261	0.999958	26	104	0.0582189	0.253299	2.36473
ENSG00000019186	CYP24A1	0.0302739	0.999958	24	8	0.0584502	0.0177928	0.443081
ENSG00000235641	LINC00484	0.0303509	0.999958	32	26	0.0860398	0.0698075	0.637142
ENSG00000142449	FBN3	0.0303945	0.999958	10	10	0.00867704	0.00874374	2.25181
ENSG00000158683	PKD1L1	0.0305879	0.999958	425	323	0.430636	0.309753	0.77188
ENSG00000135148	TRAFD1	0.0305925	0.999958	4855	4663	11.9237	10.9989	0.880693
ENSG00000171246	NPTX1	0.030781	0.999958	38	67	0.060815	0.102237	1.84574
ENSG00000274816	MIR6772	0.0308874	0.999958	39	28	5.99475	4.02981	0.716331
ENSG00000111452	GPR133	0.030962	0.999958	1428	920	0.905851	0.582327	0.666139
ENSG00000230787	PSAT1P3	0.0310717	0.999958	18	10	0.175008	0.0783246	0.620591
ENSG00000135677	GNS	0.0310911	0.999958	18028	15341	26.5833	22.0233	0.842253
ENSG00000151790	TDO2	0.0311151	0.999958	68	79	0.118224	0.146174	1.53138
ENSG00000198105	ZNF248	0.0312004	0.999958	1625	1950	2.06167	2.32305	1.16536
ENSG00000276445	LLNLR-268E12.1	0.0313052	0.999958	39	49	0.5899	0.817224	1.64807
ENSG00000266264	AL162311.1	0.0313234	0.999958	10	5	1.06728	0.554679	0.562872
ENSG00000157087	ATP2B2	0.0314087	0.999958	36	39	0.0313277	0.0286465	2.33169
ENSG00000143126	CELSR2	0.03143	0.999958	576	653	0.457918	0.46467	1.38513
ENSG00000146267	FAXC	0.0315358	0.999958	38	45	0.0284034	0.0363809	1.44107
ENSG00000103154	NECAB2	0.031646	0.999958	101	84	0.356564	0.305857	0.698512
ENSG00000188859	FAM78B	0.031675	0.999958	288	217	0.495956	0.342029	0.669733
ENSG00000065621	GSTO2	0.0317572	0.999958	101	116	0.0957949	0.104532	1.33526
ENSG00000212371	SNORA46	0.031784	0.999958	19	12	1.22372	0.649008	0.672266
ENSG00000151067	CACNA1C	0.0318176	0.999958	958	1319	0.524066	0.559626	1.29374
ENSG00000240106	RN7SL146P	0.0321823	0.999958	20	26	0.554753	0.716218	1.45392
ENSG00000138193	PLCE1	0.0321862	0.999958	648	830	0.486512	0.541867	1.31107
ENSG00000272021	AC008592.8	0.0322424	0.999958	13	24	0.206634	0.333325	1.58077
ENSG00000125868	DSTN	0.0322714	0.999958	9219	14584	23.4404	34.1202	1.36224
ENSG00000244879	GABPB1-AS1	0.0322743	0.999958	6054	8320	3.54089	4.51183	1.40393
ENSG00000264279	MIR4786	0.0324529	0.999958	6	13	0.72374	1.30664	1.62652
ENSG00000226856	AC093901.1	0.0325678	0.999958	16	15	0.146731	0.149234	1.91438
ENSG00000272884	RP11-104H15.10	0.0326853	0.999958	282	350	0.529589	0.520263	1.4741
ENSG00000157551	KCNJ15	0.0328143	0.999958	1784	1606	1.91773	1.53455	0.712205
ENSG00000163749	CCDC158	0.0329879	0.999958	97	78	0.152448	0.109887	0.70126
ENSG00000276058	STMN1P1	0.0330178	0.999958	12	19	0.255134	0.34999	1.56003
ENSG00000072682	P4HA2	0.0330684	0.999958	1570	1175	1.70922	1.23043	0.71449
ENSG00000111371	SLC38A1	0.0330694	0.999958	5207	5542	4.76204	5.17696	1.22669
ENSG00000175183	CSRP2	0.0331574	0.999958	564	797	0.794717	1.08959	1.59166
ENSG00000211815	TRAV36DV7	0.0332847	0.999958	13	20	0.341351	0.546406	1.55675
ENSG00000278965	RP11-39H3.2	0.0333601	0.999958	18	12	0.0539258	0.0344779	0.607002
ENSG00000171658	RP11-443P15.2	0.0333623	0.999958	36	26	0.117137	0.0921671	0.63247
ENSG00000274961	RP3-492J12.2	0.0334765	0.999958	8	11	0.0934593	0.101519	1.99796
ENSG00000277775	HIST1H3F	0.0334779	0.999958	7	10	0.145638	0.272498	1.72626
ENSG00000279851	CH507-216K13.2	0.0335357	0.999958	8	14	0.0437259	0.0624587	1.58727
ENSG00000101916	TLR8	0.0335412	0.999958	1924	1807	4.68138	3.66508	0.774478
ENSG00000229619	MBNL1-AS1	0.0335417	0.999958	748	1033	1.10338	1.31981	1.49267
ENSG00000142856	ITGB3BP	0.0335892	0.999958	1755	1992	3.08828	3.47335	1.21586
ENSG00000211925	IGHD2-8	0.0336271	0.999958	15	32	4.34424	8.94689	1.6735
ENSG00000230071	RPL4P6	0.0336578	0.999958	22	29	0.165241	0.192681	1.39482
ENSG00000267737	AC061992.2	0.0336771	0.999958	13	8	0.0996298	0.0718579	0.65502
ENSG00000006432	MAP3K9	0.0338877	0.999958	307	327	0.248792	0.251784	1.49201
ENSG00000169314	C22orf15	0.0339231	0.999958	179	216	0.733765	0.955712	1.34811
ENSG00000271943	RP11-222K16.1	0.0339494	0.999958	9	16	0.229759	0.296589	1.71869
ENSG00000266088	RP5-1028K7.2	0.0339825	0.999958	64	64	0.442096	0.464874	1.72382
ENSG00000164742	ADCY1	0.0341524	0.999958	278	382	0.236076	0.222207	1.50141
ENSG00000263463	MIR378I	0.0341969	0.999958	69	61	9.88091	7.79648	1.55678
ENSG00000213707	HMGB1P10	0.0342068	0.999958	10	11	0.184056	0.188125	0.494647
ENSG00000255163	HSPE1P18	0.0342427	0.999958	70	40	2.32284	1.48504	0.56608
ENSG00000257127	CLLU1	0.0344632	0.999958	9	16	0.0118653	0.0226222	1.69795
ENSG00000255801	RP11-561P12.5	0.0344901	0.999958	24	14	0.429265	0.222899	0.543572
ENSG00000165953	SERPINA12	0.0345741	0.999958	34	16	0.131087	0.0684708	0.618778
ENSG00000164889	SLC4A2	0.0345886	0.999958	7395	7070	9.74522	8.15854	0.855279
ENSG00000269888	RP11-3P17.5	0.034694	0.999958	37	50	1.38473	1.94498	1.39949
ENSG00000261594	TPBGL	0.0347009	0.999958	16	10	0.0682829	0.0337286	0.626652
ENSG00000164674	SYTL3	0.0347087	0.999958	1308	1113	4.02841	3.46132	0.836602
ENSG00000244151	RP11-148K1.12	0.0347163	0.999958	1746	1623	14.2485	12.0653	0.84766
ENSG00000274847	AC145212.2	0.0347541	0.999958	274	518	1.77503	2.6654	1.60138
ENSG00000225449	RAB6C-AS1	0.0348285	0.999958	12	18	0.0303608	0.0447506	1.69732
ENSG00000270008	RP11-298P3.4	0.0351402	0.999958	310	404	3.73186	4.44205	1.22393
ENSG00000099994	SUSD2	0.0352254	0.999958	570	887	0.969411	1.56756	1.46324
ENSG00000159399	HK2	0.0352656	0.999958	6672	6304	12.2131	9.30332	0.836505
ENSG00000168060	NAALADL1	0.0353073	0.999958	944	1035	2.39123	2.47921	1.26887
ENSG00000276195	MIR4507	0.035373	0.999958	353	374	62.1909	60.7726	1.4252
ENSG00000180287	PLD5	0.0354568	0.999958	4	12	0.00388955	0.0100361	1.99943
ENSG00000182379	NXPH4	0.0354795	0.999958	30	27	0.129571	0.126286	1.60524
ENSG00000272223	RP1-20C7.6	0.0355801	0.999958	89	112	1.52796	1.97096	1.25159
ENSG00000226472	RP11-551L14.4	0.0356331	0.999958	439	306	2.14446	1.54509	0.678312
ENSG00000259940	CTD-3203P2.1	0.035658	0.999958	116	141	0.638581	0.716774	1.23917
ENSG00000147697	GSDMC	0.0356756	0.999958	9	15	0.0326912	0.0492276	2.75499
ENSG00000108582	CPD	0.0357667	0.999958	8395	6884	6.38623	5.21228	0.876645
ENSG00000243560	RN7SL364P	0.0358142	0.999958	23	15	0.784921	0.479882	0.655634
ENSG00000223813	AC007255.8	0.0358479	0.999958	33	35	0.203889	0.217771	1.56638
ENSG00000277813	ACEA_U3	0.0358754	0.999958	128	199	5.57745	7.57827	1.59027
ENSG00000213411	RBM22P2	0.0359816	0.999958	33	45	0.174553	0.232338	1.38022
ENSG00000175894	TSPEAR	0.0361311	0.999958	51	35	0.109909	0.0740683	0.662137
ENSG00000274512	TBC1D3L	0.0361751	0.999958	285	467	0.916977	1.5439	1.45746
ENSG00000232876	CTA-212D2.2	0.0362153	0.999958	5	11	0.0733271	0.121259	1.86827
ENSG00000245648	RP11-277P12.20	0.0362491	0.999958	217	182	0.797693	0.611896	0.752309
ENSG00000149294	NCAM1	0.0363156	0.999958	9408	7367	6.89239	5.0331	0.6534
ENSG00000202198	RN7SK	0.0363498	0.999958	798	1722	28.9052	49.7655	1.80228
ENSG00000213262	AL365331.2	0.0365595	0.999958	19	11	0.216862	0.113773	0.595091
ENSG00000137267	TUBB2A	0.0367844	0.999958	839	1526	3.63834	7.82713	1.53136
ENSG00000186510	CLCNKA	0.0368241	0.999958	61	43	0.176475	0.103676	0.686968
ENSG00000082438	COBLL1	0.0368418	0.999958	2295	2728	1.28923	1.47945	1.17416
ENSG00000228695	CES1P1	0.0368552	0.999958	52	27	0.117004	0.0621575	0.488452
ENSG00000103528	SYT17	0.0368554	0.999958	163	158	0.178947	0.195267	1.58367
ENSG00000185436	IFNLR1	0.0369389	0.999958	320	392	0.681913	0.751994	1.42006
ENSG00000114547	ROPN1B	0.0369783	0.999958	16	20	0.0418896	0.0446004	1.98475
ENSG00000130294	KIF1A	0.0370777	0.999958	12	31	0.00909101	0.0226585	2.25819
ENSG00000138685	FGF2	0.0370921	0.999958	568	749	0.856253	0.946944	1.47894
ENSG00000227392	HPN-AS1	0.0371905	0.999958	16	20	0.130605	0.149462	1.60954
ENSG00000266408	AC246787.5	0.0373643	0.999958	550	647	71.2036	80.4301	1.36366
ENSG00000015413	DPEP1	0.0374216	0.999958	172	251	0.64823	0.883	1.50825
ENSG00000272678	RP11-797D24.4	0.0374317	0.999958	39	53	0.963586	1.32025	1.63535
ENSG00000178772	CPN2	0.0375375	0.999958	576	425	1.83564	1.29321	0.659015
ENSG00000058091	CDK14	0.0375834	0.999958	1967	2069	2.53763	2.75339	1.22332
ENSG00000111057	KRT18	0.037705	0.999958	260	323	0.668622	0.922396	1.36296
ENSG00000182492	BGN	0.0377825	0.999958	25953	26612	98.1987	89.2607	0.554277
ENSG00000260918	RP11-731J8.2	0.0378698	0.999958	32	15	0.0378308	0.0223993	2.02123
ENSG00000047410	TPR	0.0378879	0.999958	15227	13502	10.6537	10.5267	1.44842
ENSG00000273156	RP11-127B20.2	0.0379151	0.999958	49	69	0.662256	0.915985	1.42712
ENSG00000137270	GCM1	0.0380237	0.999958	9	14	0.0302108	0.0457069	1.80537
ENSG00000227373	RP11-160H22.5	0.0380766	0.999958	8	19	0.0606762	0.15981	1.74161
ENSG00000162931	TRIM17	0.0381114	0.999958	468	365	1.20165	1.08621	0.777522
ENSG00000120875	DUSP4	0.0381262	0.999958	723	665	0.863211	0.828106	0.713849
ENSG00000070193	FGF10	0.0381528	0.999958	28	48	0.083419	0.138721	2.14851
ENSG00000079689	SCGN	0.0382216	0.999958	18	8	0.109046	0.0564269	0.534777
ENSG00000198825	INPP5F	0.0382308	0.999958	1364	1427	2.12093	2.02496	1.2829
ENSG00000112394	SLC16A10	0.0382589	0.999958	364	452	0.336558	0.355598	1.49397
ENSG00000169902	TPST1	0.0383455	0.999958	1284	979	3.9302	3.54262	0.783526
ENSG00000271551	RP11-230C9.2	0.0383457	0.999958	55	85	0.685532	1.06278	1.27913
ENSG00000227060	LINC00629	0.038462	0.999958	22	32	0.250605	0.300021	1.33385
ENSG00000263301	RP11-104H15.8	0.0384661	0.999958	38	43	1.05362	1.26915	1.4992
ENSG00000270107	CTD-2306M10.1	0.0385413	0.999958	93	101	0.912721	0.959567	1.38783
ENSG00000133063	CHIT1	0.0386548	0.999958	4639	5981	5.40372	6.65589	1.41484
ENSG00000274993	RP11-395B7.2	0.0386923	0.999958	18	23	0.0737303	0.0838667	1.64563
ENSG00000184616	AC004166.6	0.0387101	0.999958	27	40	0.330991	0.451458	1.4297
ENSG00000128710	HOXD10	0.0387183	0.999958	31	20	0.0994406	0.05834	0.431027
ENSG00000135540	NHSL1	0.0387667	0.999958	1209	993	1.37635	0.988554	0.760064
ENSG00000130396	MLLT4	0.0387672	0.999958	7325	5357	5.24396	3.63744	0.743478
ENSG00000226945	RP11-564A8.4	0.038895	0.999958	32	21	0.493306	0.325626	2.01693
ENSG00000204455	TRIM51BP	0.0391204	0.999958	5	10	0.0357678	0.0596397	1.88074
ENSG00000266706	AC246787.6	0.0391556	0.999958	477	499	92.5475	85.9346	1.43896
ENSG00000086717	PPEF1	0.0392163	0.999958	143	102	0.36719	0.271343	0.768024
ENSG00000238099	RP11-12A2.3	0.0392362	0.999958	10	14	0.0549198	0.0730272	1.58943
ENSG00000142920	AZIN2	0.0392424	0.999958	953	756	1.55694	1.1476	0.781524
ENSG00000277013	CTC-526N19.1	0.0392529	0.999958	71	63	0.323246	0.268734	0.657864
ENSG00000271366	AC002128.5	0.039258	0.999958	17	15	0.218131	0.219887	1.58932
ENSG00000181997	AQP7P2	0.0392694	0.999958	16	30	0.169402	0.271117	1.78835
ENSG00000088538	DOCK3	0.0392722	0.999958	208	237	0.220735	0.248993	1.2947
ENSG00000147416	ATP6V1B2	0.0393599	0.999958	13623	12393	17.2679	14.5944	0.869796
ENSG00000160963	COL26A1	0.0394243	0.999958	183	142	0.522605	0.39618	0.60005
ENSG00000233613	DCUN1D2-AS	0.0394481	0.999958	27	24	0.863363	0.529551	0.694543
ENSG00000232412	RP1-315G1.3	0.0395019	0.999958	20	24	0.569414	0.650366	1.45043
ENSG00000183186	C2CD4C	0.0396376	0.999958	79	122	0.246242	0.373434	1.61284
ENSG00000254701	RP11-1415C14.4	0.0397848	0.999958	81	64	1.18696	1.07394	0.693932
ENSG00000116133	DHCR24	0.039942	0.999958	2239	1816	5.08378	3.89759	0.734593
ENSG00000247416	RP11-629G13.1	0.0399889	0.999958	105	78	0.527955	0.343668	0.640037
ENSG00000204971	RP11-807H22.7	0.0400826	0.999958	27	21	0.546219	0.352191	0.697318
ENSG00000240694	PNMA2	0.0400962	0.999958	282	263	0.507367	0.387864	0.670577
ENSG00000228835	AC012123.1	0.0401955	0.999958	41	52	0.221545	0.28314	1.51004
ENSG00000188659	FAM154B	0.0402809	0.999958	83	76	0.197986	0.164224	0.68206
ENSG00000242142	SERBP1P3	0.0403134	0.999958	8	18	0.0952044	0.207277	2.05295
ENSG00000268613	CTD-2620I22.7	0.0403181	0.999958	33	47	0.745461	1.01447	1.37428
ENSG00000237021	RP3-486I3.7	0.0403507	0.999958	34	24	0.163507	0.0985678	0.710673
ENSG00000250878	METTL21EP	0.0403517	0.999958	28	21	0.112851	0.0928795	1.72818
ENSG00000224565	RP1-148H17.1	0.0404318	0.999958	15	21	0.171021	0.237748	1.88633
ENSG00000274767	AC131056.3	0.0404506	0.999958	208	156	1.11188	0.874376	0.629845
ENSG00000272255	CTD-3224K15.3	0.0405599	0.999958	12	20	0.238544	0.331205	1.58209
ENSG00000180155	LYNX1	0.0406578	0.999958	3155	2863	4.35631	3.84247	0.696305
ENSG00000213057	C1orf220	0.0406952	0.999958	241	259	0.973681	0.868322	1.42924
ENSG00000241217	RN7SL809P	0.0407464	0.999958	34	29	1.26963	1.02067	0.753999
ENSG00000070019	GUCY2C	0.0407465	0.999958	206	142	0.436393	0.316703	0.737696
ENSG00000267422	CTD-2554C21.1	0.0408618	0.999958	13	20	0.0964707	0.119609	1.43437
ENSG00000229769	TRBV10-2	0.0409946	0.999958	14	7	0.307648	0.172607	0.501715
ENSG00000159784	FAM131B	0.0410451	0.999958	118	134	0.19765	0.160084	1.42307
ENSG00000266028	SRGAP2	0.0410609	0.999958	6449	5903	3.9813	3.32197	0.874232
ENSG00000006377	DLX6	0.0410932	0.999958	1102	583	2.92725	1.47091	0.649926
ENSG00000010438	PRSS3	0.0413262	0.999958	8	15	0.0452839	0.0784423	1.78998
ENSG00000266050	RP11-822E23.6	0.0414008	0.999958	14	25	0.120147	0.260427	1.79533
ENSG00000115155	OTOF	0.0414421	0.999958	30	33	0.0388323	0.0364187	1.79364
ENSG00000251920	RNA5SP216	0.0414782	0.999958	84	105	6.39163	7.10222	1.40802
ENSG00000163661	PTX3	0.0414947	0.999958	3482	2981	16.7298	12.9602	0.751373
ENSG00000278272	HIST1H3C	0.0415149	0.999958	10	16	0.293574	0.326997	1.74785
ENSG00000221937	TAS2R40	0.0415166	0.999958	11	4	0.0901834	0.0310835	0.505021
ENSG00000110436	SLC1A2	0.0415721	0.999958	62	40	0.0451417	0.027108	0.654914
ENSG00000279816	AC010287.1	0.041588	0.999958	10	5	0.185582	0.0686789	0.506269
ENSG00000255322	RP11-22P4.1	0.0418239	0.999958	9	14	0.119914	0.171617	1.50899
ENSG00000275601	AC011330.13	0.0418646	0.999958	73	83	1.07622	1.38502	1.26138
ENSG00000103710	RASL12	0.0420041	0.999958	576	746	1.80387	2.34635	1.72454
ENSG00000254952	AP001257.1	0.0421856	0.999958	37	27	0.862831	0.733661	0.708044
ENSG00000153563	CD8A	0.04231	0.999958	1706	1482	4.92053	3.70327	0.758002
ENSG00000188818	ZDHHC11	0.0424615	0.999958	271	339	0.35111	0.455139	1.31367
ENSG00000243284	VSIG8	0.0425187	0.999958	128	87	0.706198	0.380269	0.692026
ENSG00000265055	AC145343.2	0.0426218	0.999958	10	13	0.157865	0.17457	1.48671
ENSG00000138769	CDKL2	0.0426396	0.999958	13	7	0.0306418	0.0184118	0.61968
ENSG00000250786	SNHG18	0.0426484	0.999958	200	141	0.951455	0.67327	0.666963
ENSG00000233296	AC092159.2	0.0426848	0.999958	240	299	0.996325	1.14015	1.20536
ENSG00000255860	RP11-807H22.6	0.0426955	0.999958	39	35	0.498397	0.393316	0.494124
ENSG00000274602	PI4KAP1	0.0427377	0.999958	2138	1079	4.17077	1.81086	0.654316
ENSG00000189409	MMP23B	0.0428184	0.999958	162	180	0.683017	0.562639	0.762753
ENSG00000113361	CDH6	0.0429038	0.999958	378	360	0.274291	0.249054	1.48092
ENSG00000187510	PLEKHG7	0.0429793	0.999958	19	18	0.049193	0.0433503	1.66258
ENSG00000265100	RP11-147L13.2	0.0430105	0.999958	38	46	0.26818	0.317699	1.2974
ENSG00000279720	bP-2171C21.6	0.0430666	0.999958	9	13	0.155207	0.230625	1.65378
ENSG00000267405	CTC-296K1.4	0.0430765	0.999958	10	10	0.186318	0.175746	2.0999
ENSG00000227456	LINC00310	0.0431134	0.999958	80	139	0.332861	0.494711	1.54109
ENSG00000173175	ADCY5	0.0431563	0.999958	664	965	0.668846	0.801407	1.55492
ENSG00000150995	ITPR1	0.0431778	0.999958	2705	3247	1.97483	2.30703	1.1653
ENSG00000164362	TERT	0.043356	0.999958	130	187	0.318322	0.446434	1.39965
ENSG00000119888	EPCAM	0.0434341	0.999958	583	371	1.97518	1.32808	0.732638
ENSG00000225555	AP000320.6	0.0434412	0.999958	8	12	0.157647	0.206498	1.58102
ENSG00000167968	DNASE1L2	0.0435326	0.999958	261	310	1.10386	1.29592	1.34727
ENSG00000255817	RP11-196H14.4	0.0435559	0.999958	13	8	0.322019	0.168774	0.563331
ENSG00000165949	IFI27	0.0435943	0.999958	2807	2855	6.28241	7.17736	1.5227
ENSG00000163817	SLC6A20	0.0436249	0.999958	9	11	0.0112602	0.0129873	2.29923
ENSG00000273442	AC006946.17	0.0436785	0.999958	6	13	0.0796634	0.160195	1.66055
ENSG00000258942	RP11-255G12.2	0.0437248	0.999958	10	7	0.115788	0.0889952	0.553486
ENSG00000224441	AC068831.3	0.0437644	0.999958	10	6	0.248039	0.147582	0.598685
ENSG00000164825	DEFB1	0.0441206	0.999958	75	331	1.81287	6.07126	2.13766
ENSG00000175513	TSGA10IP	0.0443178	0.999958	14	17	0.056603	0.0814718	1.64638
ENSG00000277814	AC107977.2	0.0444072	0.999958	8	12	0.905507	1.42536	1.40999
ENSG00000182489	XKRX	0.0444078	0.999958	35	35	0.104186	0.078854	1.73508
ENSG00000165731	RET	0.0444097	0.999958	229	283	0.354078	0.387998	1.39753
ENSG00000171049	FPR2	0.044469	0.999958	2928	2698	7.42663	6.0262	0.773993
ENSG00000103569	AQP9	0.0445342	0.999958	2310	2122	7.46279	6.31109	0.738324
ENSG00000271926	CTD-2376I4.1	0.0449324	0.999958	19	27	0.294594	0.406205	1.41499
ENSG00000279993	RP11-76C10.3	0.0449385	0.999958	13	10	0.0521954	0.0382882	0.553094
ENSG00000271161	RP11-708J19.2	0.0450498	0.999958	53	38	0.933055	0.62435	0.782405
ENSG00000276007	RP11-358L22.3	0.0450953	0.999958	90	115	0.741311	0.973559	1.27766
ENSG00000108001	EBF3	0.0451403	0.999958	5219	4036	10.261	7.85106	0.780548
ENSG00000168490	PHYHIP	0.0451418	0.999958	36	80	0.0745885	0.186858	2.07183
ENSG00000205927	OLIG2	0.0453679	0.999958	26	20	0.0747479	0.0519204	0.63871
ENSG00000166342	NETO1	0.0454399	0.999958	25	28	0.0501529	0.0435273	0.6302
ENSG00000254138	RP11-152K4.2	0.0455405	0.999958	14	17	0.31669	0.464176	1.54561
ENSG00000226377	AC084809.2	0.0455529	0.999958	117	84	1.88547	1.30918	0.700655
ENSG00000266413	RP11-88L24.4	0.045579	0.999958	10	17	0.0382882	0.0973386	0.376731
ENSG00000132740	IGHMBP2	0.0456014	0.999958	2709	3426	4.05464	4.88061	1.16511
ENSG00000226147	TUBBP10	0.04564	0.999958	40	24	0.269136	0.176109	0.684261
ENSG00000265638	AC005702.3	0.0458332	0.999958	17	26	1.7808	2.8639	1.43551
ENSG00000254275	LINC00824	0.0458585	0.999958	15	12	0.0368341	0.025355	0.655616
ENSG00000266106	RP11-647F2.2	0.0458622	0.999958	16	11	0.265293	0.166712	0.624305
ENSG00000260566	RP11-20G6.3	0.0459558	0.999958	688	628	2.26296	1.91572	0.836146
ENSG00000104415	WISP1	0.0459732	0.999958	803	358	1.72872	0.766849	0.594834
ENSG00000166825	ANPEP	0.0460198	0.999958	14422	15064	29.8614	26.5272	0.823869
ENSG00000163687	DNASE1L3	0.0460669	0.999958	9957	7661	31.5141	23.4114	0.757876
ENSG00000264918	AC005229.1	0.0462057	0.999958	17	24	1.75822	2.50343	1.37306
ENSG00000000005	TNMD	0.0463238	0.999958	99	121	0.558101	0.570956	0.375634
ENSG00000248694	RP11-18D7.2	0.0463354	0.999958	13	7	0.252968	0.132771	0.523377
ENSG00000176945	MUC20	0.0463951	0.999958	576	566	1.16414	1.39243	1.43792
ENSG00000162747	FCGR3B	0.0464094	0.999958	12666	12090	43.6511	33.5939	0.719564
ENSG00000175785	PRIMA1	0.0464221	0.999958	132	229	0.327282	0.564058	1.54415
ENSG00000234851	RP11-3P17.3	0.0464355	0.999958	62	86	1.28088	1.66278	1.36836
ENSG00000257743	RP11-1220K2.2	0.0464799	0.999958	165	119	0.173002	0.137532	0.624744
ENSG00000214447	FAM187A	0.04661	0.999958	76	121	0.199592	0.285503	1.30779
ENSG00000165091	TMC1	0.0468233	0.999958	15	12	0.0357014	0.0210748	0.622742
ENSG00000128218	VPREB3	0.0469296	0.999958	458	487	7.31744	8.29921	1.47572
ENSG00000180834	MAP6D1	0.0469571	0.999958	210	195	0.753474	0.687623	1.50614
ENSG00000269896	RP4-740C4.5	0.0469584	0.999958	160	190	0.631081	0.791566	1.22557
ENSG00000099204	ABLIM1	0.0471651	0.999958	7319	6547	7.1652	6.12319	0.703757
ENSG00000141682	PMAIP1	0.0472981	0.999958	250	303	1.08361	1.26297	1.40359
ENSG00000276919	MEG3_2	0.0473186	0.999958	103	177	7.69552	16.231	1.77729
ENSG00000234690	AC073283.4	0.0474685	0.999958	26	24	0.0784285	0.0684546	0.684919
ENSG00000158714	SLAMF8	0.047664	0.999958	1223	1011	3.54504	3.21644	0.795769
ENSG00000266910	CTC-448F2.6	0.0476986	0.999958	48	57	0.571706	0.724512	1.2767
ENSG00000166192	SENP8	0.0477006	0.999958	167	194	0.303697	0.340423	1.2628
ENSG00000112218	GPR63	0.0478218	0.999958	63	68	0.104747	0.111128	1.42299
ENSG00000250415	CTC-461F20.1	0.0478273	0.999958	11	7	0.147193	0.0856453	0.666422
ENSG00000249669	MIR143HG	0.0479794	0.999958	2400	3048	1.40009	1.53547	1.33417
ENSG00000243066	RN7SL842P	0.04799	0.999958	15	18	0.478832	0.562747	1.70586
ENSG00000232010	AP001059.5	0.0480092	0.999958	30	36	0.621298	0.668655	1.50051
ENSG00000181649	PHLDA2	0.0480662	0.999958	35	53	0.414288	0.458295	1.68784
ENSG00000166415	WDR72	0.0480893	0.999958	1257	518	1.21352	0.57965	0.636173
ENSG00000186777	ZNF732	0.0480998	0.999958	36	29	0.196818	0.129355	0.698937
ENSG00000261037	CTC-471C19.1	0.0481386	0.999958	17	9	0.04583	0.0277331	0.604356
ENSG00000185352	HS6ST3	0.0481913	0.999958	6	13	0.0092156	0.0136252	2.24871
ENSG00000274225	KB-68A7.1	0.0482043	0.999958	57	52	0.893555	0.663649	0.731143
ENSG00000273213	RP5-998N21.10	0.0483739	0.999958	45	38	0.650217	0.445256	0.702903
ENSG00000259721	RP11-758N13.1	0.0484488	0.999958	5	10	0.0302937	0.0480824	2.47467
ENSG00000189056	RELN	0.0484549	0.999958	613	488	0.511423	0.369018	0.68511
ENSG00000258926	RP11-47I22.1	0.0484982	0.999958	22	12	0.366249	0.193902	0.629278
ENSG00000275891	MIR7110	0.0485583	0.999958	10	6	1.13043	0.629799	0.619624
ENSG00000160339	FCN2	0.0485763	0.999958	304	196	2.88687	1.45611	0.487756
ENSG00000171791	BCL2	0.0486133	0.999958	2976	3154	3.74637	3.57192	1.22959
ENSG00000116337	AMPD2	0.0486179	0.999958	7644	7223	10.8691	9.79528	0.872451
ENSG00000182197	EXT1	0.0487319	0.999958	1564	1259	1.62925	1.41268	0.771209
ENSG00000138131	LOXL4	0.0487751	0.999958	683	617	1.69905	1.53536	0.727196
ENSG00000116191	RALGPS2	0.048781	0.999958	3361	3659	3.53297	3.29606	1.3662
ENSG00000276170	AC124789.1	0.0488599	0.999958	36	43	0.267734	0.360162	1.36669
ENSG00000176681	LRRC37A	0.0489529	0.999958	350	345	0.56595	0.454107	0.738109
ENSG00000215452	ZNF663P	0.0490392	0.999958	19	10	0.0518925	0.0316153	0.600262
ENSG00000254029	IGLC4	0.049095	0.999958	23	28	0.758559	1.0871	1.43242
ENSG00000263503	RP11-707O23.5	0.0491742	0.999958	92	0	0.534439	0	0.117065
ENSG00000224063	AC007319.1	0.0492753	0.999958	422	294	2.47561	1.86066	0.778403
ENSG00000180871	CXCR2	0.0494857	0.999958	4319	3578	11.5973	9.6827	0.771842
ENSG00000189430	NCR1	0.049493	0.999958	171	119	0.89937	0.579803	0.750187
ENSG00000183018	SPNS2	0.0495024	0.999958	4274	3359	9.50083	8.76309	0.860484
ENSG00000139946	PELI2	0.049667	0.999958	2069	1788	3.22686	2.65322	0.86051
ENSG00000279565	RP4-570O12.3	0.0497148	0.999958	12	10	0.0293011	0.0224231	2.32047
ENSG00000230673	PABPC1P3	0.0498366	0.999958	18	13	0.376463	0.265416	0.706159
ENSG00000169248	CXCL11	0.0499573	0.999958	42	37	0.18823	0.151684	1.69269
ENSG00000264781	hsa-mir-4537	0.0499793	0.999958	620	765	86.5149	95.7854	1.3214
ENSG00000117322	CR2	0.0499872	0.999958	188	193	0.361063	0.318835	1.56762
ENSG00000187116	LILRA5	0.0501109	0.999958	2702	2386	14.673	12.5858	0.787549
ENSG00000172508	CARNS1	0.050181	0.999958	1251	1439	1.83333	2.01271	1.54464
ENSG00000069966	GNB5	0.0501944	0.999958	1557	1919	1.15678	1.24299	1.23692
ENSG00000273153	RP11-406H21.2	0.0502013	0.999958	10	14	0.385995	0.51384	1.50466
ENSG00000198754	OXCT2	0.0504361	0.999958	140	112	0.824555	0.577028	0.708983
ENSG00000243697	RP11-463O9.1	0.0505127	0.999958	9	15	0.110441	0.181336	1.55616
ENSG00000231728	LL0XNC01-116E7.2	0.0506272	0.999958	24	38	0.204191	0.245808	1.41049
ENSG00000215808	LINC01139	0.0506506	0.999958	157	100	1.01639	0.765104	0.624087
ENSG00000205221	VIT	0.0507824	0.999958	1862	1028	4.52097	2.64809	0.650665
ENSG00000095203	EPB41L4B	0.0508326	0.999958	772	577	1.01486	0.737704	0.744833
ENSG00000265714	AC246787.4	0.0508937	0.999958	885	1275	137.072	168.842	1.34596
ENSG00000221971	TTC4P1	0.050911	0.999958	17	19	0.12677	0.17151	1.97186
ENSG00000165905	GYLTL1B	0.0509121	0.999958	238	253	0.73489	0.695568	1.5808
ENSG00000226571	RP11-445F6.2	0.0509733	0.999958	38	38	0.364869	0.363574	1.80336
ENSG00000265579	RP11-713C5.1	0.0510722	0.999958	20	14	0.0783303	0.0552249	0.64752
ENSG00000241438	TDGF1P6	0.0513031	0.999958	10	7	0.24086	0.139223	0.636098
ENSG00000116254	CHD5	0.0513043	0.999958	70	89	0.0681402	0.0770674	1.47435
ENSG00000266963	AC005625.1	0.0513642	0.999958	16	22	0.289865	0.434323	1.37181
ENSG00000237166	AC007163.3	0.0514606	0.999958	25	6	0.105308	0.0272662	0.547522
ENSG00000120068	HOXB8	0.0516	0.999958	90	65	0.42366	0.287149	0.739438
ENSG00000100473	COCH	0.0517629	0.999958	536	530	1.3983	1.4867	1.35196
ENSG00000069011	PITX1	0.0517963	0.999958	111	314	0.273148	0.763813	1.78081
ENSG00000120053	GOT1	0.051879	0.999958	1540	1747	5.82416	5.91874	1.62667
ENSG00000016082	ISL1	0.0519003	0.999958	13	40	0.0389517	0.113349	2.13526
ENSG00000279805	CTA-212A2.1	0.0520072	0.999958	143	119	0.747202	0.561571	0.804834
ENSG00000240021	TEX35	0.0520876	0.999958	58	54	0.124705	0.12244	1.47601
ENSG00000105737	GRIK5	0.0522302	0.999958	551	697	1.02366	1.39721	1.25225
ENSG00000236107	AC010127.3	0.0522655	0.999958	86	75	0.224511	0.176357	0.745538
ENSG00000169174	PCSK9	0.0522953	0.999958	98	62	0.238302	0.12612	0.623128
ENSG00000182870	GALNT9	0.052404	0.999958	33	48	0.0432096	0.058818	1.37835
ENSG00000240654	C1QTNF9	0.0526054	0.999958	25	31	0.114102	0.165658	1.95797
ENSG00000246016	LINC01513	0.0526484	0.999958	29	17	0.554523	0.305126	0.694747
ENSG00000261318	RP11-653J6.1	0.0527201	0.999958	8	11	0.121455	0.166905	1.46461
ENSG00000249087	ZNF436-AS1	0.0527901	0.999958	577	575	2.1663	2.06306	0.833651
ENSG00000261737	RP4-612B15.3	0.052923	0.999958	48	63	0.470463	0.561428	1.27813
ENSG00000167414	GNG8	0.052977	0.999958	10	13	0.406254	0.586202	1.50692
ENSG00000103404	USP31	0.0530159	0.999958	2251	2026	1.78067	1.48803	0.87456
ENSG00000169246	NPIPB3	0.0530293	0.999958	3023	4012	5.92791	7.36989	1.2129
ENSG00000263934	SNORD3A	0.0530594	0.999958	137	226	1.77327	2.50148	1.53426
ENSG00000275871	RP11-394O4.6	0.0531268	0.999958	200	240	4.62096	5.47597	1.44012
ENSG00000278893	RP11-229O3.1	0.0532009	0.999958	899	620	3.53428	2.90501	0.701712
ENSG00000230799	AC007279.2	0.0532416	0.999958	18	24	0.194264	0.218326	1.49455
ENSG00000230074	RP11-195F19.9	0.0533693	0.999958	166	209	2.23919	2.89228	1.24044
ENSG00000165568	AKR1E2	0.0534236	0.999958	304	329	1.10369	1.35304	1.24786
ENSG00000183010	PYCR1	0.0535024	0.999958	1529	1258	4.70992	4.16037	0.823586
ENSG00000125508	SRMS	0.053541	0.999958	39	35	0.248249	0.227541	1.6853
ENSG00000184058	TBX1	0.0535536	0.999958	176	218	0.435552	0.575621	1.45287
ENSG00000105509	HAS1	0.0535892	0.999958	8	12	0.0336245	0.0440575	2.54256
ENSG00000272990	RP11-305K5.1	0.0537163	0.999958	150	180	2.64525	3.33626	1.35211
ENSG00000264635	RP11-769O8.3	0.0540051	0.999958	33	26	0.192396	0.161976	0.68233
ENSG00000155530	LRGUK	0.05407	0.999958	19	55	0.0734429	0.162995	1.57933
ENSG00000181656	GPR88	0.0541466	0.999958	1153	1089	3.58423	2.78147	0.762071
ENSG00000132932	ATP8A2	0.0542215	0.999958	96	64	0.0912512	0.0533057	0.709513
ENSG00000206651	Y_RNA	0.0542575	0.999958	15	17	1.24249	1.57259	1.38291
ENSG00000246982	RP1-179N16.6	0.0544399	0.999958	134	151	0.883857	0.898142	1.30039
ENSG00000149256	TENM4	0.0544482	0.999958	1984	1619	1.09752	0.873477	0.785702
ENSG00000232190	RP11-134D3.1	0.0544756	0.999958	20	10	0.0486436	0.0250021	0.622741
ENSG00000273834	MIR612	0.0544978	0.999958	228	194	21.2662	17.5126	0.768414
ENSG00000199047	MIR378A	0.0545168	0.999958	13	9	1.23345	0.63101	0.637437
ENSG00000226516	FAM138B	0.0545798	0.999958	8	14	0.069046	0.0988848	1.47116
ENSG00000007516	BAIAP3	0.0545832	0.999958	1429	1454	2.22386	2.05966	1.33391
ENSG00000178734	LMO7DN	0.054602	0.999958	58	42	0.436123	0.313178	0.624424
ENSG00000120500	ARR3	0.0547138	0.999958	72	57	0.43576	0.308333	0.770906
ENSG00000102981	PARD6A	0.0547317	0.999958	154	192	0.952361	1.22298	1.21243
ENSG00000253957	IGHV3-22	0.054832	0.999958	24	20	0.618237	0.455949	0.631796
ENSG00000234476	RP11-496N12.6	0.0549016	0.999958	9	14	0.0935629	0.131475	1.57603
ENSG00000251431	AC008984.5	0.0550499	0.999958	64	55	1.69173	1.27495	0.738795
ENSG00000175820	CCDC168	0.0552386	0.999958	20	16	0.00848135	0.00601646	0.60955
ENSG00000234883	MIR155HG	0.0552833	0.999958	148	157	0.974146	0.819778	1.36199
ENSG00000275897	RP11-94C24.13	0.055314	0.999958	41	22	0.130473	0.0767453	0.628135
ENSG00000007350	TKTL1	0.0554291	0.999958	46	37	0.130367	0.102093	0.671512
ENSG00000248409	KB-1269D1.8	0.0557033	0.999958	7	12	0.119797	0.191715	1.63526
ENSG00000173705	SUSD5	0.0558247	0.999958	429	609	1.02706	1.09206	1.66822
ENSG00000151952	TMEM132D	0.0558296	0.999958	24	18	0.03244	0.0228504	0.647494
ENSG00000233791	LINC01136	0.0558917	0.999958	26	19	0.0824351	0.0652119	1.83558
ENSG00000120322	PCDHB8	0.0559565	0.999958	49	33	0.172571	0.120113	0.65983
ENSG00000184160	ADRA2C	0.0560186	0.999958	158	263	0.680583	0.901872	1.45837
ENSG00000161249	DMKN	0.0561915	0.999958	201	238	0.233289	0.269689	1.52584
ENSG00000183935	HTR7P1	0.0563407	0.999958	602	513	1.35312	1.05211	0.84344
ENSG00000259460	RP11-128A17.1	0.0564424	0.999958	18	26	0.425686	0.560283	1.37078
ENSG00000114423	CBLB	0.0565039	0.999958	4118	3161	3.60294	2.50952	0.853413
ENSG00000186265	BTLA	0.0565165	0.999958	552	533	1.38617	1.09527	1.47262
ENSG00000233266	HMGB1P31	0.0565232	0.999958	22	14	0.505412	0.315691	0.687327
ENSG00000262061	RP11-1260E13.4	0.0565975	0.999958	123	154	0.540553	0.612941	1.28806
ENSG00000189241	TSPYL1	0.056605	0.999958	6265	6737	17.8028	18.8966	1.14667
ENSG00000265073	AC010761.6	0.0566476	0.999958	96	113	1.28935	1.44301	1.28354
ENSG00000257335	MGAM	0.0567151	0.999958	11721	10586	10.5885	8.29437	0.773065
ENSG00000222328	RNU2-2P	0.0569355	0.999958	22	40	1.01074	2.07967	1.74858
ENSG00000260672	RP11-1006G14.1	0.0569834	0.999958	22	21	0.0992387	0.0772067	0.683488
ENSG00000260490	RP11-265N6.3	0.0569994	0.999958	16	20	0.283333	0.385868	1.39033
ENSG00000171811	CFAP46	0.0570549	0.999958	41	43	0.0329226	0.0379307	1.93058
ENSG00000231063	AC006994.1	0.057106	0.999958	11	8	0.115049	0.0882594	0.62248
ENSG00000277400	MAFIP	0.0571173	0.999958	388	708	1.90272	2.6778	1.54356
ENSG00000234810	RP11-466L17.1	0.0571196	0.999958	14	10	0.038699	0.0231858	0.589222
ENSG00000211911	IGHD3-22	0.0571391	0.999958	6	11	1.79641	3.68866	1.70617
ENSG00000273374	RP11-383I23.2	0.0572549	0.999958	40	58	0.137434	0.145079	1.32081
ENSG00000167123	CERCAM	0.0573484	0.999958	3345	3211	5.44415	3.90513	0.693221
ENSG00000163508	EOMES	0.0573824	0.999958	834	652	2.11727	1.79432	0.745723
ENSG00000005243	COPZ2	0.057744	0.999958	1758	1450	9.28369	6.81669	0.68302
ENSG00000275557	RP11-353N4.6	0.0577574	0.999958	77	93	1.58251	1.87812	1.26243
ENSG00000260455	CASC14	0.0577959	0.999958	12	10	0.057411	0.0391599	0.610525
ENSG00000196666	FAM180B	0.0579116	0.999958	99	118	0.659193	0.797756	0.489865
ENSG00000163121	NEURL3	0.0580154	0.999958	218	192	0.940411	0.670916	0.74769
ENSG00000196586	MYO6	0.0580185	0.999958	3702	2457	3.87739	2.67407	0.751541
ENSG00000267731	RP11-147L13.8	0.0582346	0.999958	215	239	0.641059	0.741744	1.39337
ENSG00000278299	TBC1D3C	0.0582845	0.999958	242	425	0.885772	1.48285	1.44513
ENSG00000214688	C10orf105	0.0582933	0.999958	897	916	1.70555	1.62948	1.40864
ENSG00000273204	RP4-549L20.3	0.0583516	0.999958	22	14	0.462965	0.314219	0.688563
ENSG00000125945	ZNF436	0.0583998	0.999958	1961	1789	4.14119	3.64825	0.826313
ENSG00000179083	FAM133A	0.0586393	0.999958	13	16	0.028796	0.0430629	1.53462
ENSG00000185864	NPIPB4	0.0586417	0.999958	4896	4994	5.71397	6.53365	1.15117
ENSG00000085514	PILRA	0.0587598	0.999958	3081	3996	14.058	16.2179	1.16115
ENSG00000166669	ATF7IP2	0.0588559	0.999958	1062	1280	1.58197	1.79138	1.18263
ENSG00000211706	TRBV6-1	0.0588649	0.999958	30	31	0.65649	0.757808	1.70597
ENSG00000170421	KRT8	0.0588989	0.999958	178	215	0.311707	0.385498	1.29571
ENSG00000144645	OSBPL10	0.0589525	0.999958	954	1125	0.840433	0.805846	1.26795
ENSG00000241749	RPSAP52	0.0589534	0.999958	22	12	0.0934036	0.0616398	0.654345
ENSG00000125498	KIR2DL1	0.0589702	0.999958	12	10	0.0725932	0.0535229	0.516865
ENSG00000134020	PEBP4	0.0590883	0.999958	47	102	0.305116	0.85747	2.31588
ENSG00000214548	MEG3	0.059095	0.999958	4274	8095	2.65342	4.84688	1.5653
ENSG00000132702	HAPLN2	0.059224	0.999958	37	38	0.152712	0.157716	1.63299
ENSG00000279611	CTD-2619J13.5	0.0593442	0.999958	101	159	1.09481	1.51195	1.23503
ENSG00000229628	AC073115.7	0.0593769	0.999958	17	13	0.292325	0.252624	1.73841
ENSG00000273320	RP11-22N19.2	0.059469	0.999958	41	35	0.4421	0.367743	0.749383
ENSG00000226790	HNRNPA3P1	0.0596802	0.999958	43	22	0.364306	0.17436	0.675042
ENSG00000180209	MYLPF	0.059754	0.999958	63	75	0.50547	0.58318	3.20545
ENSG00000165323	FAT3	0.0598737	0.999958	2035	1038	1.00829	0.541394	0.708943
ENSG00000278637	HIST1H4A	0.0598824	0.999958	11	33	0.353889	1.0822	1.95755
ENSG00000181036	FCRL6	0.0598963	0.999958	720	539	2.77982	1.95148	0.748471
ENSG00000278048	RNU2-1	0.059971	0.999958	6	10	0.316477	0.509946	1.79484
ENSG00000183542	KLRC4	0.0599768	0.999958	225	188	2.41735	1.83227	0.744011
ENSG00000267221	CTD-2132N18.2	0.0601647	0.999958	76	104	0.967829	1.14793	1.23639
ENSG00000163464	CXCR1	0.060216	0.999958	3055	2930	11.7617	10.0745	0.787352
ENSG00000233155	HMGA1P8	0.0604115	0.999958	9	15	0.281428	0.479929	1.47138
ENSG00000264859	DSG2-AS1	0.0604516	0.999958	105	65	0.455229	0.34556	0.755148
ENSG00000237927	RP3-393E18.2	0.0605767	0.999958	4	10	0.0250924	0.0427772	1.66912
ENSG00000076706	MCAM	0.0608421	0.999958	6309	8358	8.33869	10.9683	1.50204
ENSG00000203585	RP11-542B15.1	0.0608653	0.999958	15	10	0.0772099	0.0374956	0.575271
ENSG00000262488	RP11-876N24.1	0.0609377	0.999958	11	14	0.0810175	0.100672	1.85705
ENSG00000151413	NUBPL	0.0609603	0.999958	708	769	0.828639	0.867684	1.18654
ENSG00000227081	RP11-543P15.1	0.0609712	0.999958	23	19	0.935749	0.672608	0.735535
ENSG00000235884	LINC00941	0.0609824	0.999958	17	10	0.0662205	0.0424156	0.650162
ENSG00000181291	TMEM132E	0.0611108	0.999958	88	79	0.173024	0.134192	0.627951
ENSG00000268095	ZNF649-AS1	0.0611147	0.999958	105	90	1.67039	1.35262	0.80567
ENSG00000169031	COL4A3	0.0611284	0.999958	332	412	0.319304	0.503677	1.63607
ENSG00000236711	SMAD9-IT1	0.0611797	0.999958	23	18	0.497133	0.293848	0.65205
ENSG00000174502	SLC26A9	0.0612148	0.999958	20	15	0.0329831	0.0278545	0.401177
ENSG00000099251	HSD17B7P2	0.0612396	0.999958	255	304	1.61294	1.9661	1.26781
ENSG00000144847	IGSF11	0.0612471	0.999958	95	66	0.205576	0.129717	0.651033
ENSG00000004779	NDUFAB1	0.0614545	0.999958	2244	2701	13.1926	15.2389	1.23869
ENSG00000228703	RP5-1160K1.6	0.0614985	0.999958	1174	1155	16.6717	15.3645	0.853573
ENSG00000100450	GZMH	0.0615006	0.999958	379	219	4.06378	2.24296	0.659898
ENSG00000166535	A2ML1	0.0615282	0.999958	31	24	0.0396607	0.0357464	0.699601
ENSG00000236066	RP11-389O22.1	0.0615693	0.999958	17	26	0.289976	0.393962	1.35528
ENSG00000103942	HOMER2	0.0615751	0.999958	1819	1394	1.12983	0.863212	0.719345
ENSG00000237020	IGHD1-20	0.0616238	0.999958	16	20	8.44998	11.3277	1.52204
ENSG00000266606	AP001010.1	0.0616502	0.999958	16	20	3.3812	3.79851	1.40009
ENSG00000123610	TNFAIP6	0.0617662	0.999958	1227	1108	6.68747	5.76883	1.50513
ENSG00000156869	FRRS1	0.0619108	0.999958	436	360	1.03764	0.957101	0.831137
ENSG00000132563	REEP2	0.0620194	0.999958	86	225	0.313976	0.550576	1.62666
ENSG00000279058	AC244230.1	0.0621213	0.999958	63	84	0.293872	0.393003	1.49875
ENSG00000255857	PXN-AS1	0.0621719	0.999958	5561	5127	21.4889	20.1441	0.890179
ENSG00000211782	TRAV8-1	0.0622096	0.999958	15	11	0.318615	0.239163	0.68831
ENSG00000172061	LRRC15	0.0622444	0.999958	5878	2591	8.6835	4.10556	0.611962
ENSG00000188992	LIPI	0.0623087	0.999958	21	15	0.13837	0.0676036	0.619432
ENSG00000251194	RP1-68D18.2	0.0623137	0.999958	59	43	0.741412	0.552616	0.766413
ENSG00000227191	TRGC2	0.0623388	0.999958	1260	991	5.38776	4.34777	0.78531
ENSG00000200674	RN7SKP160	0.0623537	0.999958	6	12	0.211579	0.307125	1.50748
ENSG00000222448	RN7SKP150	0.0623701	0.999958	23	31	0.67126	0.788897	1.33456
ENSG00000146453	PNLDC1	0.0624569	0.999958	25	35	0.109391	0.150793	1.54587
ENSG00000122691	TWIST1	0.0624854	0.999958	366	305	1.48983	1.39762	0.684183
ENSG00000070614	NDST1	0.0626741	0.999958	13395	11966	13.0489	11.2057	0.876331
ENSG00000272217	XXbac-BPG157A10.21	0.0627026	0.999958	25	34	0.368245	0.518504	1.30905
ENSG00000261529	RP13-487P22.1	0.0627777	0.999958	6	10	0.032845	0.069739	1.76351
ENSG00000141837	CACNA1A	0.0630813	0.999958	276	274	0.261763	0.249411	1.40524
ENSG00000118160	SLC8A2	0.0631039	0.999958	10	17	0.0219115	0.0299901	1.57269
ENSG00000134775	FHOD3	0.0632963	0.999958	1233	957	1.36055	1.07049	0.618166
ENSG00000254343	RP11-760H22.2	0.0634586	0.999958	110	139	1.6034	1.51969	1.4757
ENSG00000248905	FMN1	0.0636142	0.999958	646	505	0.307024	0.216922	0.809168
ENSG00000137462	TLR2	0.0636654	0.999958	5056	4492	11.1502	9.96364	0.837411
ENSG00000054938	CHRDL2	0.0637131	0.999958	13	33	0.0384876	0.0982428	1.85227
ENSG00000253369	RP11-1081M5.1	0.0637657	0.999958	15	24	0.244726	0.432525	1.49943
ENSG00000235893	RP11-460E7.8	0.063831	0.999958	61	77	1.08806	1.32593	1.36052
ENSG00000161133	USP41	0.0638383	0.999958	14	24	0.0846765	0.127277	1.52133
ENSG00000240435	RPS12P27	0.0638842	0.999958	11	8	0.294676	0.233014	0.649162
ENSG00000168542	COL3A1	0.0639079	0.999958	27298	23885	34.2991	30.5344	0.508749
ENSG00000250656	ST3GAL1P1	0.0640785	0.999958	10	20	0.0885415	0.154883	1.65262
ENSG00000224956	RP11-206L10.1	0.0640873	0.999958	2304	1444	15.4261	11.6569	0.748967
ENSG00000179796	LRRC3B	0.0640985	0.999958	6	12	0.0183165	0.0357321	2.15033
ENSG00000152785	BMP3	0.0641768	0.999958	1103	529	1.59188	0.905223	0.727494
ENSG00000254656	RTL1	0.0642406	0.999958	27	43	0.0643001	0.0955369	1.64792
ENSG00000185633	NDUFA4L2	0.064377	0.999958	1089	1523	3.93098	5.05638	1.65303
ENSG00000172346	CSDC2	0.0645715	0.999958	722	754	2.06399	2.21205	1.2405
ENSG00000136250	AOAH	0.0647277	0.999958	4693	4087	13.3046	11.3016	0.82723
ENSG00000257467	RP11-121G22.3	0.0647465	0.999958	36	21	0.179285	0.0946583	0.668465
ENSG00000257008	GPR142	0.0648082	0.999958	16	11	0.102929	0.0708678	0.663108
ENSG00000188580	NKAIN2	0.064814	0.999958	115	144	0.292341	0.331815	1.34415
ENSG00000254017	IGHEP2	0.0648375	0.999958	15	23	0.135007	0.176319	1.52821
ENSG00000197385	ZNF860	0.0653733	0.999958	109	109	0.342627	0.303225	1.48909
ENSG00000141977	CIB3	0.0657166	0.999958	11	5	0.144321	0.0731035	0.628273
ENSG00000254598	CSNK2A3	0.0657652	0.999958	46	28	0.277788	0.221234	0.713592
ENSG00000173275	ZNF449	0.0658375	0.999958	981	833	1.72341	1.49095	0.864541
ENSG00000139180	NDUFA9	0.0658388	0.999958	3318	3373	2.78067	2.89229	1.2698
ENSG00000169855	ROBO1	0.0658968	0.999958	1462	1129	1.19776	0.961006	0.696626
ENSG00000237159	CNTFR-AS1	0.0659537	0.999958	36	42	0.31766	0.32584	1.55852
ENSG00000227201	CNN2P1	0.0659882	0.999958	13	11	0.13194	0.107552	0.707692
ENSG00000217130	RP3-375P9.2	0.0660777	0.999958	48	119	0.832755	2.16673	2.25808
ENSG00000258875	CTD-2547L24.3	0.0661598	0.999958	212	163	0.948232	0.81819	0.823363
ENSG00000140839	CLEC18B	0.0661648	0.999958	36	35	0.118485	0.110464	0.679464
ENSG00000230393	AC092667.2	0.0662853	0.999958	33	40	0.124208	0.132467	1.57715
ENSG00000274215	CTD-2313J17.6	0.0663195	0.999958	19	26	0.29931	0.347168	1.32906
ENSG00000148408	CACNA1B	0.0663454	0.999958	12	11	0.00950402	0.0091447	0.608332
ENSG00000260173	RP11-2I17.4	0.0664556	0.999958	16	22	0.434196	0.487127	1.38641
ENSG00000223704	LINC01422	0.0664831	0.999958	183	159	0.277509	0.247443	0.789623
ENSG00000100373	UPK3A	0.0665437	0.999958	49	73	0.456308	0.586092	1.64374
ENSG00000145113	MUC4	0.0666174	0.999958	59	53	0.0236582	0.0220581	1.5565
ENSG00000207773	MIR642A	0.066639	0.999958	10	9	1.01814	0.857345	0.665978
ENSG00000215218	UBE2QL1	0.0667681	0.999958	212	154	0.395536	0.324315	0.604289
ENSG00000266171	RP11-769O8.1	0.0668367	0.999958	138	122	0.815961	0.65307	0.819592
ENSG00000215559	ANKRD20A11P	0.0668537	0.999958	88	124	0.162473	0.290329	1.57599
ENSG00000181143	MUC16	0.0669668	0.999958	37	25	0.00729349	0.00494298	0.640023
ENSG00000189269	DRICH1	0.0671928	0.999958	82	59	0.667042	0.457623	0.682654
ENSG00000280107	AL022393.9	0.0672372	0.999958	29	43	0.172243	0.237278	1.37123
ENSG00000258910	RP11-19E11.1	0.0672665	0.999958	13	8	0.119233	0.0860474	0.549126
ENSG00000101842	VSIG1	0.0673841	0.999958	48	59	0.116624	0.165584	1.38405
ENSG00000186648	LRRC16B	0.0674037	0.999958	120	139	0.158148	0.203429	1.28686
ENSG00000246548	RP11-7F17.5	0.0675195	0.999958	28	21	0.0888784	0.0659855	0.683356
ENSG00000173698	GPR64	0.0675791	0.999958	116	138	0.114247	0.116101	1.80384
ENSG00000265107	GJA5	0.0677348	0.999958	841	1073	2.68508	3.13835	1.39122
ENSG00000173868	PHOSPHO1	0.0678317	0.999958	5416	4664	19.4919	18.8372	0.832008
ENSG00000080644	CHRNA3	0.0678843	0.999958	69	41	0.147836	0.073884	0.655437
ENSG00000269210	RP11-173C1.1	0.0681478	0.999958	23	37	0.218622	0.304895	1.42426
ENSG00000267787	RP11-35G9.5	0.0681842	0.999958	273	327	1.30121	1.36029	1.18837
ENSG00000174669	SLC29A2	0.0682326	0.999958	565	570	1.77742	1.71212	1.58386
ENSG00000275409	RP11-131L12.4	0.0682541	0.999958	24	33	0.43337	0.510367	1.29025
ENSG00000160284	SPATC1L	0.0682684	0.999958	376	552	1.74796	2.04464	1.22731
ENSG00000121075	TBX4	0.0682926	0.999958	11	30	0.0289786	0.0578649	1.96781
ENSG00000264474	MIR4656	0.0683372	0.999958	23	30	2.6961	3.28523	1.28731
ENSG00000270006	RP11-178L8.7	0.0684269	0.999958	28	35	0.666698	0.802915	1.25877
ENSG00000241693	RN7SL704P	0.0685462	0.999958	11	9	0.352185	0.249537	0.693655
ENSG00000219891	ZSCAN12P1	0.0685582	0.999958	36	31	0.227064	0.174288	0.773027
ENSG00000159450	TCHH	0.0685877	0.999958	120	154	0.156473	0.194664	1.38296
ENSG00000142973	CYP4B1	0.0687519	0.999958	90	126	0.311865	0.339252	1.90778
ENSG00000226686	LINC01535	0.0688658	0.999958	56	70	0.229171	0.276551	1.47738
ENSG00000204959	ARHGEF34P	0.0689154	0.999958	181	135	0.385399	0.311378	0.740664
ENSG00000182732	RGS6	0.0689437	0.999958	578	748	0.592617	0.7205	1.28791
ENSG00000272447	RP11-182L21.6	0.0691107	0.999958	751	684	4.37712	3.7461	0.853778
ENSG00000229638	RPL4P4	0.0691277	0.999958	98	84	0.804911	0.648499	0.783467
ENSG00000275389	RP11-214K3.24	0.0692909	0.999958	18	12	0.0602609	0.0343199	0.655732
ENSG00000133134	BEX2	0.0693184	0.999958	189	264	1.44013	2.11244	1.34914
ENSG00000278203	AC234775.1	0.0693369	0.999958	9	17	0.839451	1.62065	1.567
ENSG00000225243	RP1-127D3.4	0.0693614	0.999958	715	524	9.16957	6.43846	0.70283
ENSG00000064195	DLX3	0.0693684	0.999958	693	294	2.38465	1.10464	0.631532
ENSG00000239467	ERICH2	0.0693952	0.999958	24	35	0.220784	0.308672	1.40917
ENSG00000172987	HPSE2	0.0694307	0.999958	20	35	0.0454512	0.0714655	1.88023
ENSG00000276289	CH507-396I9.6	0.069684	0.999958	19	14	0.0473545	0.034634	0.594052
ENSG00000022556	NLRP2	0.0698148	0.999958	545	267	0.80458	0.38179	0.660726
ENSG00000101098	RIMS4	0.0698594	0.999958	34	149	0.0630226	0.266631	2.30741
ENSG00000138835	RGS3	0.0699404	0.999958	5352	4554	3.51951	3.00641	0.869615
ENSG00000250056	LINC01018	0.0700114	0.999958	13	14	0.0294707	0.0346294	1.53435
ENSG00000198881	ASB12	0.0701828	0.999958	17	20	0.11573	0.159131	2.24141
ENSG00000233954	UQCRHL	0.0701829	0.999958	56	70	0.235349	0.297432	1.30837
ENSG00000155761	SPAG17	0.0701982	0.999958	150	171	0.147709	0.165384	1.21412
ENSG00000187630	DHRS4L2	0.0702384	0.999958	1067	1294	3.99649	4.57719	1.18628
ENSG00000163297	ANTXR2	0.0702597	0.999958	7713	6530	7.1236	6.1672	0.87682
ENSG00000197520	FAM177B	0.0703143	0.999958	42	41	0.177403	0.144568	1.4798
ENSG00000137880	GCHFR	0.0703248	0.999958	760	973	4.89661	5.9206	1.17787
ENSG00000256673	RP11-599J14.2	0.0703811	0.999958	258	170	5.51979	3.95928	0.770125
ENSG00000172379	ARNT2	0.070389	0.999958	330	421	0.408376	0.443593	1.31517
ENSG00000156463	SH3RF2	0.0704611	0.999958	137	159	0.194812	0.178194	1.63954
ENSG00000187164	KIAA1598	0.0704823	0.999958	1972	1690	2.50498	1.80291	0.849789
ENSG00000279809	AC005538.3	0.0704879	0.999958	129	129	0.647311	0.644721	0.798508
ENSG00000153707	PTPRD	0.0707502	0.999958	4047	2664	3.53974	2.24696	0.694389
ENSG00000088179	PTPN4	0.0707623	0.999958	2523	2091	1.82938	1.49386	0.880811
ENSG00000223929	AC007381.2	0.070792	0.999958	17	21	0.155622	0.199144	1.61522
ENSG00000268297	CLEC4GP1	0.070901	0.999958	165	141	1.85707	1.80408	0.737897
ENSG00000166831	RBPMS2	0.0709013	0.999958	681	817	2.95287	3.27229	1.28949
ENSG00000087245	MMP2	0.0709727	0.999958	12215	11756	24.3774	20.1689	0.668302
ENSG00000112280	COL9A1	0.0710062	0.999958	27	19	0.0398593	0.0258292	0.556917
ENSG00000184489	PTP4A3	0.0710842	0.999958	1868	1651	5.51699	6.07763	1.60886
ENSG00000253823	IGLV1-62	0.0710914	0.999958	19	14	0.387802	0.327503	0.679504
ENSG00000125337	KIF25	0.0710979	0.999958	33	34	0.11125	0.112001	0.659546
ENSG00000213694	S1PR3	0.0712222	0.999958	2000	1729	2.19268	1.7804	0.783398
ENSG00000170214	ADRA1B	0.0712884	0.999958	33	44	0.180802	0.221601	1.63435
ENSG00000258989	RP11-47I22.4	0.0713977	0.999958	639	534	8.27383	6.60033	0.834389
ENSG00000130045	NXNL2	0.071437	0.999958	55	60	0.217339	0.221796	1.42135
ENSG00000152592	DMP1	0.0715161	0.999958	1890	1086	6.20441	3.65527	0.646272
ENSG00000185527	PDE6G	0.0716826	0.999958	622	526	3.6956	2.95609	0.780269
ENSG00000229380	AC147651.5	0.0718155	0.999958	16	15	0.260417	0.244767	0.699711
ENSG00000235449	RP11-480I12.2	0.0718592	0.999958	13	10	0.703542	0.506767	0.643602
ENSG00000241954	RP1-149A16.17	0.0719247	0.999958	25	18	0.505936	0.347189	0.719548
ENSG00000164855	TMEM184A	0.0719382	0.999958	1741	2296	2.10505	2.56756	1.15395
ENSG00000260979	RP11-77H9.8	0.072091	0.999958	28	34	0.617643	0.683328	1.38667
ENSG00000229106	RP11-4M23.2	0.0720934	0.999958	30	29	0.237892	0.185514	1.71964
ENSG00000279030	RP11-212I21.3	0.0725044	0.999958	923	878	4.77349	3.53715	0.660339
ENSG00000261760	RP11-1223D19.1	0.0726299	0.999958	20	17	0.0931118	0.0691748	0.679371
ENSG00000224911	AC015936.3	0.0727229	0.999958	17	22	0.328392	0.382821	1.45708
ENSG00000253671	RP11-806O11.1	0.0727789	0.999958	13	20	0.125001	0.156272	1.7899
ENSG00000115414	FN1	0.0729809	0.999958	59301	47265	32.3368	22.1244	1.91668
ENSG00000111670	GNPTAB	0.0729969	0.999958	5611	5276	5.40485	4.69685	0.904826
ENSG00000102290	PCDH11X	0.0730123	0.999958	13	10	0.0105497	0.00828431	1.61373
ENSG00000166828	SCNN1G	0.073091	0.999958	17	14	0.0483516	0.0328453	0.621473
ENSG00000162105	SHANK2	0.0731179	0.999958	71	93	0.0354199	0.0411298	1.50464
ENSG00000263660	AC087793.1	0.0731197	0.999958	36	43	3.88526	4.3468	1.25015
ENSG00000205537	RP11-89H19.1	0.0731283	0.999958	83	56	0.676671	0.433203	0.765089
ENSG00000224232	AC110299.5	0.0731464	0.999958	16	15	0.216633	0.184763	0.690992
ENSG00000260368	RP11-521I2.3	0.0731769	0.999958	28	36	0.230519	0.285515	1.28833
ENSG00000248345	RP11-262D11.1	0.0731825	0.999958	69	56	3.97956	3.50803	0.755067
ENSG00000214617	SLC6A10P	0.0731856	0.999958	16	18	0.0347987	0.0378393	1.62009
ENSG00000168772	CXXC4	0.0732136	0.999958	136	101	0.236757	0.164017	0.741014
ENSG00000162999	DUSP19	0.0733252	0.999958	285	335	0.48264	0.569745	1.19642
ENSG00000255819	KLRC4-KLRK1	0.0734773	0.999958	1680	1347	6.87183	4.50667	0.795679
ENSG00000249119	MTND6P4	0.0736005	0.999958	13	15	0.231147	0.276683	0.551973
ENSG00000171101	SIGLEC17P	0.0736026	0.999958	273	218	1.09378	0.863119	0.787374
ENSG00000280297	ABBA01031664.1	0.0736655	0.999958	27	43	0.217965	0.328482	1.5745
ENSG00000270765	GAS2L2	0.0737271	0.999958	8	10	0.0223631	0.0400095	2.19238
ENSG00000197403	OR6N1	0.0738171	0.999958	95	75	1.2254	0.777953	0.704913
ENSG00000211513	MIR320E	0.0738226	0.999958	45	69	3.60405	5.00025	1.26634
ENSG00000169495	HTRA4	0.0740766	0.999958	522	588	2.51495	2.21292	1.3721
ENSG00000187922	LCN10	0.0741775	0.999958	512	615	1.2058	1.41858	1.30074
ENSG00000268027	AC006129.2	0.0742283	0.999958	387	473	2.82615	3.03451	1.34839
ENSG00000271401	RP11-171I2.3	0.0744286	0.999958	11	8	0.226454	0.168293	0.642603
ENSG00000050730	TNIP3	0.0744361	0.999958	45	33	0.112296	0.0817386	0.705972
ENSG00000156510	HKDC1	0.0744397	0.999958	54	37	0.106868	0.0763034	0.728542
ENSG00000176387	HSD11B2	0.07444	0.999958	190	180	0.713216	0.675924	0.783559
ENSG00000265039	AC107016.1	0.0744916	0.999958	24	29	2.33395	3.07134	1.44461
ENSG00000279811	RP11-862L9.2	0.0744995	0.999958	23	17	0.050482	0.0390019	0.606096
ENSG00000227467	LINC01537	0.0745085	0.999958	194	146	0.67764	0.555773	0.796003
ENSG00000141255	SPATA22	0.0746729	0.999958	66	49	0.199045	0.15213	0.653478
ENSG00000231246	RP5-965F6.2	0.0748056	0.999958	14	10	0.238553	0.166662	0.649019
ENSG00000218416	PP14571	0.0748277	0.999958	46	24	0.137216	0.0669709	0.661234
ENSG00000273024	INTS4P2	0.0748843	0.999958	20	27	0.135732	0.168474	1.36134
ENSG00000115602	IL1RL1	0.0749282	0.999958	153	127	0.262278	0.192331	0.685808
ENSG00000189292	FAM150B	0.0749922	0.999958	87	133	0.452825	0.58061	1.39251
ENSG00000170577	SIX2	0.0750157	0.999958	515	766	2.09693	3.35958	1.36349
ENSG00000124003	MOGAT1	0.0750736	0.999958	15	9	0.11644	0.0961011	0.667026
ENSG00000129682	FGF13	0.0751164	0.999958	429	667	1.14352	1.57094	1.34709
ENSG00000218565	RP11-12A2.1	0.0751223	0.999958	12	17	0.0696621	0.100051	1.64105
ENSG00000206384	COL6A6	0.0752606	0.999958	53	72	0.0544888	0.0691337	1.4566
ENSG00000106483	SFRP4	0.0752797	0.999958	14037	11674	35.1995	26.6363	0.647521
ENSG00000272732	RP5-1159O4.2	0.0753178	0.999958	78	93	0.43401	0.485446	1.24571
ENSG00000262050	RP11-74E22.3	0.0754278	0.999958	71	81	1.37048	1.66338	1.23748
ENSG00000142871	CYR61	0.075582	0.999958	1687	2298	7.10553	8.38375	1.64154
ENSG00000278493	CTD-2382E5.6	0.0757998	0.999958	12	9	0.24915	0.171546	0.640621
ENSG00000136052	SLC41A2	0.0758927	0.999958	518	513	1.00396	0.803615	0.811253
ENSG00000212541	RNU6-510P	0.0759966	0.999958	23	18	1.82105	1.35084	0.66419
ENSG00000235424	SUMO2P10	0.0760102	0.999958	16	13	0.523281	0.383791	0.701852
ENSG00000152556	PFKM	0.0760578	0.999958	3988	4822	4.93157	5.54966	1.45427
ENSG00000264198	RP11-94L15.2	0.076097	0.999958	2850	2743	4.32083	4.11771	1.32748
ENSG00000164188	RANBP3L	0.0761105	0.999958	622	448	1.64132	1.07971	0.6604
ENSG00000117971	CHRNB4	0.0761507	0.999958	72	47	0.123827	0.082192	0.67851
ENSG00000256433	RP1-102E24.8	0.0763175	0.999958	109	92	0.536341	0.457739	0.816573
ENSG00000228133	AC099684.1	0.076468	0.999958	30	26	0.152797	0.113879	0.742379
ENSG00000243607	RPL35AP26	0.0765007	0.999958	15	10	0.40373	0.307668	0.69232
ENSG00000270132	WISP1-OT1	0.0766532	0.999958	131	73	1.68861	1.05929	0.609293
ENSG00000276365	MIR145	0.0766998	0.999958	121	124	12.2251	12.8954	1.50124
ENSG00000274756	CTB-75G16.1	0.0767064	0.999958	77	77	0.853134	0.755299	0.745282
ENSG00000171502	COL24A1	0.0767199	0.999958	1269	965	1.15985	0.971109	0.78094
ENSG00000226251	RP11-15I11.3	0.0767283	0.999958	20	9	0.386533	0.15899	0.457034
ENSG00000167037	SGSM1	0.0767381	0.999958	178	218	0.185675	0.241683	1.34494
ENSG00000175906	ARL4D	0.0767461	0.999958	188	180	1.08831	1.03753	0.683098
ENSG00000144908	ALDH1L1	0.0769885	0.999958	282	281	0.235727	0.167812	1.7723
ENSG00000182223	ZAR1	0.0770088	0.999958	15	6	0.114196	0.0403769	0.572366
ENSG00000251357	AP000350.10	0.0770235	0.999958	2994	3864	35.8891	42.111	1.20839
ENSG00000143217	PVRL4	0.0771057	0.999958	21	8	0.0556569	0.0187955	1.96564
ENSG00000066294	CD84	0.0771067	0.999958	6773	5995	6.84927	6.03449	0.815831
ENSG00000249825	CTD-2201I18.1	0.0771248	0.999958	928	1334	2.14969	3.486	0.512631
ENSG00000111696	NT5DC3	0.077308	0.999958	1102	1310	1.23304	1.35583	1.22568
ENSG00000124813	RUNX2	0.0773406	0.999958	5539	4155	6.75111	4.4136	0.807631
ENSG00000163531	NFASC	0.0774735	0.999958	859	1065	0.419195	0.496051	1.39677
ENSG00000135048	TMEM2	0.0775025	0.999958	8662	7844	9.02046	7.69626	0.841711
ENSG00000172139	SLC9C1	0.0775582	0.999958	24	22	0.0604082	0.0476766	0.729217
ENSG00000182871	COL18A1	0.0775785	0.999958	16056	20040	18.2999	20.5617	1.18602
ENSG00000271755	RP1-153G14.4	0.077666	0.999958	55	41	0.175336	0.114847	0.786156
ENSG00000186910	SERPINA11	0.0777341	0.999958	51	40	0.310219	0.228759	0.643031
ENSG00000260123	RP11-326A19.4	0.0777364	0.999958	12	25	0.205781	0.419663	1.78012
ENSG00000040608	RTN4R	0.0777901	0.999958	180	259	0.504909	0.700216	1.23331
ENSG00000161681	SHANK1	0.0778612	0.999958	609	582	0.840339	0.716518	0.812821
ENSG00000268225	CTD-2331H12.5	0.0778822	0.999958	59	81	0.588892	0.673698	1.30423
ENSG00000233858	AC026904.1	0.0779346	0.999958	50	37	0.148501	0.090721	0.716323
ENSG00000276483	CTC-543D15.7	0.0779434	0.999958	397	497	2.74847	3.0024	1.17931
ENSG00000206028	CTA-373H7.7	0.0779838	0.999958	1161	1119	4.54832	4.00707	0.802835
ENSG00000261971	RP11-473M20.7	0.0780108	0.999958	12480	11982	19.0715	17.831	0.817698
ENSG00000233523	PHBP5	0.0780482	0.999958	10	4	0.126584	0.0395678	0.534143
ENSG00000138615	CILP	0.078203	0.999958	3649	7852	5.75261	10.1597	2.63358
ENSG00000231943	PGM5P4-AS1	0.0782063	0.999958	11	15	0.0656	0.0899996	1.59035
ENSG00000277446	Metazoa_SRP	0.0783199	0.999958	12	9	0.358167	0.232562	0.692803
ENSG00000119147	C2orf40	0.0783326	0.999958	1149	1677	5.64787	8.00592	1.83869
ENSG00000256006	AC084117.3	0.0784406	0.999958	15	11	0.498784	0.35452	0.72606
ENSG00000141540	TTYH2	0.0784815	0.999958	1697	1726	3.047	2.88765	0.864306
ENSG00000105835	NAMPT	0.0785063	0.999958	9377	8850	9.87502	8.42171	0.824378
ENSG00000227644	HIGD1AP11	0.0787323	0.999958	30	30	0.96194	0.96342	0.65338
ENSG00000263064	RP11-291L22.7	0.0787682	0.999958	39	48	1.51588	1.56735	1.42587
ENSG00000214491	SEC14L6	0.0787843	0.999958	34	56	0.107477	0.144839	1.51288
ENSG00000181444	ZNF467	0.0789282	0.999958	2582	2642	8.14836	8.8191	0.860146
ENSG00000221770	AC010203.1	0.0790186	0.999958	38	49	4.08537	5.33632	1.28907
ENSG00000268230	CTD-2619J13.8	0.0791421	0.999958	597	799	1.47547	1.83255	1.18436
ENSG00000250320	CTD-2269F5.1	0.0792177	0.999958	39	50	0.213195	0.277264	1.73852
ENSG00000178015	GPR150	0.0792205	0.999958	48	37	0.20839	0.155917	0.778533
ENSG00000152056	AP1S3	0.0794251	0.999958	212	246	0.466502	0.473176	1.30803
ENSG00000080166	DCT	0.0794563	0.999958	44	51	0.0595718	0.0668149	1.41419
ENSG00000267366	RP11-53B2.5	0.0795864	0.999958	38	54	0.743278	0.96589	1.33001
ENSG00000235280	MCF2L-AS1	0.0795997	0.999958	18	27	0.230404	0.297512	1.33321
ENSG00000230965	SNX18P13	0.0796929	0.999958	15	22	0.249309	0.372348	1.55694
ENSG00000184731	FAM110C	0.0799702	0.999958	29	36	0.0761682	0.073222	1.36206
ENSG00000256574	OR13A1	0.0800074	0.999958	19	30	0.0894358	0.105075	1.69555
ENSG00000258525	RP11-829H16.3	0.0801556	0.999958	309	291	1.29334	1.20333	1.33316
ENSG00000219565	ZNF259P1	0.0802521	0.999958	16	12	0.0280367	0.020715	0.6848
ENSG00000180697	C3orf22	0.0802909	0.999958	24	15	0.0931968	0.0557046	0.644948
ENSG00000272426	RP11-108M9.6	0.0803453	0.999958	5	11	0.13219	0.197211	1.5212
ENSG00000271576	RP11-486G15.2	0.0803574	0.999958	135	166	0.865938	0.931014	1.1987
ENSG00000137124	ALDH1B1	0.0803717	0.999958	972	1198	3.02645	3.79603	1.30302
ENSG00000061455	PRDM6	0.0804707	0.999958	153	187	0.124477	0.174037	1.45022
ENSG00000249948	GBA3	0.0805745	0.999958	59	46	0.198943	0.155337	0.650494
ENSG00000254109	RBPMS-AS1	0.0806039	0.999958	111	134	0.962436	1.10182	1.37841
ENSG00000108384	RAD51C	0.080719	0.999958	1183	1425	1.93153	2.01116	1.18812
ENSG00000275858	RP11-291L22.8	0.0808255	0.999958	25	40	0.915067	1.07463	1.35687
ENSG00000173376	NDNF	0.0809791	0.999958	1894	913	4.4077	2.32229	0.690809
ENSG00000133740	E2F5	0.0810109	0.999958	1819	2153	2.69474	3.01952	1.1681
ENSG00000105369	CD79A	0.0810317	0.999958	2955	3001	19.7346	17.4984	1.33892
ENSG00000227986	TRIM60P18	0.0813475	0.999958	156	213	1.68142	2.34928	1.20549
ENSG00000187608	ISG15	0.0814197	0.999958	1006	1148	9.68813	10.8107	1.41347
ENSG00000234320	RP11-381O7.6	0.0814235	0.999958	111	147	1.62372	2.18127	1.30053
ENSG00000167483	FAM129C	0.0814252	0.999958	4573	6501	8.40215	9.01624	1.38849
ENSG00000255328	RP11-326C3.12	0.0815234	0.999958	42	64	0.350937	0.442929	1.36129
ENSG00000197880	MDS2	0.081543	0.999958	42	35	0.176041	0.169858	1.6158
ENSG00000269976	RP11-130L8.2	0.0816176	0.999958	13	15	0.355042	0.317152	1.52891
ENSG00000176083	ZNF683	0.0816321	0.999958	63	59	0.245789	0.237756	0.677431
ENSG00000099984	GSTT2	0.0816912	0.999958	4	12	0.0430116	0.111878	1.98421
ENSG00000265912	RP11-583F2.2	0.0817109	0.999958	28	25	0.102923	0.0819021	0.77395
ENSG00000255351	RP11-567I13.1	0.0817199	0.999958	37	27	0.529537	0.395948	0.723447
ENSG00000258405	ZNF578	0.0818004	0.999958	136	93	0.161895	0.119096	0.808818
ENSG00000197406	DIO3	0.0819361	0.999958	114	198	0.468573	0.763461	1.62705
ENSG00000261159	RP11-723O4.9	0.0819655	0.999958	31	37	0.378703	0.476898	1.34574
ENSG00000122884	P4HA1	0.0820148	0.999958	3725	3267	10.4052	8.79945	0.822999
ENSG00000108515	ENO3	0.0820547	0.999958	20528	21316	39.7844	42.4341	1.40359
ENSG00000188322	SBK1	0.0823161	0.999958	244	271	0.438834	0.491952	1.65647
ENSG00000189013	KIR2DL4	0.0823261	0.999958	13	8	0.0651153	0.0470166	0.587714
ENSG00000224287	MSL3P1	0.0823782	0.999958	132	130	0.55819	0.556177	0.806877
ENSG00000256151	RP11-76C10.5	0.0823991	0.999958	74	54	0.602149	0.398157	0.663971
ENSG00000232377	AC016910.1	0.0825775	0.999958	21	14	0.186155	0.124688	0.714461
ENSG00000255875	CTD-2102P23.1	0.0826045	0.999958	13	20	0.136103	0.21053	1.45398
ENSG00000196458	ZNF605	0.0827416	0.999958	1692	1873	1.50661	1.4795	1.13576
ENSG00000100884	CPNE6	0.082885	0.999958	50	65	0.0820408	0.0956952	1.35229
ENSG00000279071	RP11-83B20.3	0.0829037	0.999958	76	98	0.359554	0.532588	1.2414
ENSG00000262583	RP11-77K12.5	0.0829516	0.999958	19	15	0.234257	0.160836	0.699303
ENSG00000214485	RPL7P1	0.0829695	0.999958	44	52	0.571463	0.643697	1.30825
ENSG00000111729	CLEC4A	0.0830189	0.999958	1235	1135	9.68719	7.82831	0.84391
ENSG00000226409	RP11-735G4.1	0.0832003	0.999958	11	14	0.131227	0.16419	1.605
ENSG00000236525	AC007278.2	0.08324	0.999958	64	43	0.476785	0.28746	0.645701
ENSG00000160602	NEK8	0.0833644	0.999958	642	800	1.45722	1.638	1.22735
ENSG00000260086	RP11-42I10.1	0.0834273	0.999958	27	21	0.139351	0.0932819	0.762407
ENSG00000102271	KLHL4	0.0834603	0.999958	95	78	0.161867	0.120215	0.788788
ENSG00000082512	TRAF5	0.0834956	0.999958	2398	2128	2.42352	2.25343	1.18541
ENSG00000135778	NTPCR	0.0835096	0.999958	1753	1922	1.06274	1.11875	1.20065
ENSG00000225399	RP11-3B7.1	0.0835431	0.999958	47	33	0.364732	0.263171	0.758348
ENSG00000120833	SOCS2	0.0835838	0.999958	2498	1983	3.31785	2.70482	0.852076
ENSG00000181631	P2RY13	0.0836693	0.999958	3993	4013	14.3152	12.626	0.851009
ENSG00000006327	TNFRSF12A	0.0838365	0.999958	404	345	2.09111	1.68526	0.758309
ENSG00000183682	BMP8A	0.0838545	0.999958	967	488	5.30032	2.9016	0.703747
ENSG00000253649	PRSS51	0.0839366	0.999958	90	83	0.725608	0.638696	0.76652
ENSG00000153303	FRMD1	0.0839433	0.999958	369	242	0.668549	0.391116	0.654708
ENSG00000093134	VNN3	0.0839631	0.999958	631	580	1.53533	1.44352	0.739946
ENSG00000206597	SNORA57	0.0839682	0.999958	78	95	4.8755	5.66497	1.23143
ENSG00000250979	RP11-656G20.1	0.0839689	0.999958	6	12	0.0196566	0.0355398	1.51561
ENSG00000248323	LUCAT1	0.0840736	0.999958	471	469	1.54713	1.40669	0.75639
ENSG00000133794	ARNTL	0.0841073	0.999958	1337	1121	1.73266	1.42201	0.849907
ENSG00000226943	ALG1L5P	0.0841257	0.999958	13	10	0.144181	0.112865	0.625376
ENSG00000115840	SLC25A12	0.084134	0.999958	2101	2203	4.31152	4.10365	1.28754
ENSG00000183196	CHST6	0.0841902	0.999958	240	132	0.234516	0.135629	0.549332
ENSG00000278421	FTX_1	0.0842631	0.999958	48	35	5.80015	4.04764	0.770927
ENSG00000173678	SPDYE2B	0.0843315	0.999958	30	52	0.125659	0.233798	1.65399
ENSG00000120837	NFYB	0.0843469	0.999958	2592	3086	4.98976	5.28425	1.1029
ENSG00000278526	ST7-OT3_2	0.0843852	0.999958	11	14	0.72486	0.85977	1.46377
ENSG00000271109	CTC-523E23.11	0.0844992	0.999958	68	74	0.727524	0.752656	1.28302
ENSG00000249767	ENPP7P10	0.0846972	0.999958	19	14	0.218458	0.125273	0.698782
ENSG00000207031	SNORD59A	0.0847257	0.999958	100	76	11.6698	9.22051	0.825383
ENSG00000181104	F2R	0.084758	0.999958	2399	2091	5.69357	4.62487	0.854765
ENSG00000117594	HSD11B1	0.084921	0.999958	137	203	0.791867	1.2832	1.44692
ENSG00000278978	RP11-164P12.5	0.0849664	0.999958	101	104	1.21535	1.28872	1.45596
ENSG00000229862	RP11-505P4.7	0.0851953	0.999958	23	17	0.265514	0.183303	0.722622
ENSG00000274342	TTC28-AS1_3	0.0852607	0.999958	18	23	0.969623	1.22352	1.33015
ENSG00000232543	IGHD4-11	0.085273	0.999958	20	27	12.762	15.7207	1.40035
ENSG00000276018	MIR92A1	0.0854152	0.999958	10	6	1.06973	0.608749	0.683342
ENSG00000211821	TRDV2	0.0854274	0.999958	15	16	0.238716	0.283415	1.51139
ENSG00000272905	RP11-265E18.1	0.085451	0.999958	17	22	0.235381	0.2973	1.34233
ENSG00000156299	TIAM1	0.0855111	0.999958	1556	1398	1.65965	1.36813	0.840694
ENSG00000272323	CTD-2517O10.6	0.0858097	0.999958	31	48	0.221978	0.247571	1.34058
ENSG00000260686	CTB-36H16.2	0.0859138	0.999958	127	169	0.613742	0.701477	1.20343
ENSG00000230928	RP11-34A14.3	0.0859712	0.999958	59	56	0.580627	0.447931	0.730902
ENSG00000278635	CTD-2318O12.1	0.0860482	0.999958	504	369	10.0168	6.95135	0.773302
ENSG00000237945	LINC00649	0.0860864	0.999958	1694	1933	1.17651	1.23302	1.18955
ENSG00000174672	BRSK2	0.086161	0.999958	479	651	0.751663	0.846254	1.21687
ENSG00000256195	RP11-64D24.4	0.0863871	0.999958	11	7	0.02616	0.0153636	0.57636
ENSG00000210100	MT-TI	0.0866156	0.999958	540	648	84.3315	81.8042	1.19799
ENSG00000229659	RP11-345K20.2	0.0866474	0.999958	50	57	1.08434	1.20907	1.33008
ENSG00000273203	AC006946.16	0.0866865	0.999958	53	56	0.182424	0.191047	1.40066
ENSG00000264812	RP13-20L14.4	0.0868017	0.999958	13	19	0.187229	0.230343	1.34884
ENSG00000128609	NDUFA5	0.086822	0.999958	2840	3012	2.60498	2.73285	1.24431
ENSG00000270885	RASL10B	0.0870174	0.999958	169	147	0.39936	0.379954	1.5436
ENSG00000259715	CTD-3110H11.1	0.0870521	0.999958	217	293	3.34586	5.0045	1.35422
ENSG00000221164	SNORA11	0.087059	0.999958	41	27	2.83494	2.03103	0.791749
ENSG00000179673	RPRML	0.0872351	0.999958	4	12	0.0438774	0.0889848	1.68151
ENSG00000280020	CTD-2095E4.4	0.0872633	0.999958	54	39	0.398007	0.295834	0.752094
ENSG00000233154	RP4-655J12.4	0.0872976	0.999958	29	23	0.162536	0.104469	0.711926
ENSG00000255468	RP11-867G23.8	0.0873613	0.999958	124	147	0.80968	0.735772	1.45276
ENSG00000224097	RP11-472B18.1	0.0874174	0.999958	19	34	0.144528	0.15645	1.41228
ENSG00000229246	LINC00377	0.0874198	0.999958	8	11	0.10685	0.127195	1.99957
ENSG00000215246	RP11-43F13.3	0.0874571	0.999958	27	15	0.0691849	0.0388876	0.707647
ENSG00000273983	HIST1H3G	0.0875347	0.999958	18	33	0.0731429	0.110114	1.40475
ENSG00000276712	MIR7111	0.0875842	0.999958	19	25	2.64356	3.51717	1.29465
ENSG00000237702	TRBV3-1	0.0875849	0.999958	39	32	0.854557	0.797134	0.690796
ENSG00000251513	CTD-2215E18.1	0.0876613	0.999958	133	111	0.682981	0.564424	0.831554
ENSG00000255760	RP11-428G5.5	0.0876822	0.999958	48	45	0.515911	0.452324	1.61482
ENSG00000257582	LINC01475	0.087696	0.999958	19	41	0.208659	0.363574	1.57548
ENSG00000204065	TCEAL5	0.0877196	0.999958	8	12	0.0601567	0.0819525	1.87599
ENSG00000137808	RP11-809H16.2	0.0878363	0.999958	27	24	0.225055	0.189811	0.666013
ENSG00000126266	FFAR1	0.0878457	0.999958	11	17	0.0481401	0.0730523	1.51307
ENSG00000204086	RPA4	0.0878581	0.999958	12	10	0.0719608	0.050337	0.677044
ENSG00000250796	RP11-723O4.3	0.0879334	0.999958	10	15	0.320064	0.47395	1.42875
ENSG00000173715	C11orf80	0.0879706	0.999958	1257	1363	3.16379	3.40191	1.22133
ENSG00000277435	RP11-1180F24.1	0.0880697	0.999958	30	35	0.367459	0.462495	1.3779
ENSG00000125650	PSPN	0.0882533	0.999958	281	356	0.673591	0.813996	1.20376
ENSG00000233110	RP11-301L8.2	0.0883602	0.999958	125	147	0.696514	0.733172	1.43849
ENSG00000277476	RP11-147L13.13	0.0884029	0.999958	801	939	2.85819	3.42337	1.17824
ENSG00000240093	AC093627.12	0.0885069	0.999958	18	11	0.314767	0.16676	0.637959
ENSG00000210049	MT-TF	0.0886219	0.999958	2657	3290	327.385	369.579	1.19472
ENSG00000265767	MIR4745	0.0886656	0.999958	29	24	4.25434	3.45592	0.780163
ENSG00000214575	CPEB1	0.0887714	0.999958	118	193	0.119876	0.235157	1.43999
ENSG00000181215	C4orf50	0.0889293	0.999958	18	8	0.0320646	0.0134686	0.594299
ENSG00000278556	AL122127.3	0.0889588	0.999958	195	247	26.5613	30.7991	1.41614
ENSG00000251131	CTD-2035E11.3	0.0891752	0.999958	84	121	1.33605	1.86019	1.20619
ENSG00000278727	AC000403.4	0.0891945	0.999958	108	81	0.272329	0.231179	0.8108
ENSG00000233098	CCDC144NL-AS1	0.0892159	0.999958	1681	1825	1.49411	1.52906	1.15105
ENSG00000164949	GEM	0.0892918	0.999958	470	647	1.54705	2.39221	1.37268
ENSG00000280002	RP11-76C10.6	0.0893699	0.999958	14	6	0.0771158	0.0315449	0.542897
ENSG00000188388	GOLGA6L3	0.0894136	0.999958	38	28	0.198602	0.142818	0.654734
ENSG00000239445	ST3GAL6-AS1	0.0894522	0.999958	48	47	0.495451	0.471195	0.745404
ENSG00000278264	MIR6803	0.0894596	0.999958	22	16	2.92825	2.142	0.73833
ENSG00000139926	FRMD6	0.0895974	0.999958	3673	3000	3.55942	2.813	0.802663
ENSG00000202025	RNU6-1240P	0.0897761	0.999958	14	20	1.16847	1.48793	1.40058
ENSG00000225649	AC064875.2	0.0897873	0.999958	11	6	0.0360836	0.0170872	0.641499
ENSG00000275476	RP11-996F15.4	0.0897914	0.999958	21	36	0.40105	0.545836	1.3875
ENSG00000161405	IKZF3	0.0899464	0.999958	3912	3693	3.77427	3.39486	1.3162
ENSG00000186684	CYP27C1	0.0899657	0.999958	51	41	0.0976964	0.0769461	1.79627
ENSG00000186326	RGS9BP	0.0900176	0.999958	21	22	0.0800669	0.056017	1.76602
ENSG00000173585	CCR9	0.09012	0.999958	29	26	0.0958858	0.0811359	0.687458
ENSG00000257524	RP11-203J24.9	0.0902103	0.999958	4971	5683	35.4633	39.7077	1.19799
ENSG00000175600	SUGCT	0.0903057	0.999958	49	56	0.156305	0.194027	1.46329
ENSG00000259327	CTD-2184D3.6	0.090392	0.999958	236	297	2.61673	2.84813	1.23776
ENSG00000180318	ALX1	0.0903993	0.999958	9	37	0.055919	0.219286	2.18214
ENSG00000277610	RNVU1-4	0.0909584	0.999958	13	20	0.88261	1.09661	1.44818
ENSG00000060982	BCAT1	0.0909667	0.999958	1763	1633	1.38965	1.21353	1.41001
ENSG00000263331	CTC-508F8.1	0.0909683	0.999958	8	10	0.190615	0.240493	1.46806
ENSG00000186335	SLC36A2	0.0909881	0.999958	1537	421	3.45559	0.868871	0.602961
ENSG00000237238	BMS1P10	0.0909884	0.999958	74	94	0.626555	0.730335	1.49627
ENSG00000120669	SOHLH2	0.091048	0.999958	44	31	0.124917	0.0692874	0.672832
ENSG00000229951	FLJ31356	0.0910794	0.999958	7	15	0.0279662	0.0481268	1.66857
ENSG00000103888	CEMIP	0.0911792	0.999958	1279	803	1.55624	1.13239	0.789527
ENSG00000273568	RP11-417L19.6	0.0913987	0.999958	119	137	4.06403	4.12915	1.17654
ENSG00000270118	RP11-57A19.5	0.091555	0.999958	56	48	1.35519	1.33263	0.634856
ENSG00000100336	APOL4	0.0916563	0.999958	2381	1871	5.49927	4.14567	0.769988
ENSG00000258810	RP11-219E7.1	0.091712	0.999958	77	78	2.84263	2.426	0.795061
ENSG00000197405	C5AR1	0.0917499	0.999958	6570	6084	21.2724	18.7416	0.813276
ENSG00000253490	AC145110.1	0.0918776	0.999958	10	18	0.0216052	0.0282681	1.57524
ENSG00000259910	RP11-616M22.2	0.0919241	0.999958	10	8	0.161808	0.151716	1.84287
ENSG00000278030	TRBV7-9	0.0919749	0.999958	64	45	1.79209	1.30802	0.710958
ENSG00000273055	CTB-13F3.1	0.0922416	0.999958	82	68	1.36201	1.1373	0.78372
ENSG00000180998	GPR137C	0.0925244	0.999958	137	110	0.228825	0.178916	0.836255
ENSG00000248988	RP11-815N9.2	0.0927281	0.999958	4	11	0.0596306	0.135843	1.81345
ENSG00000175564	UCP3	0.0927476	0.999958	350	453	0.80816	0.980105	1.55856
ENSG00000196581	AJAP1	0.0928249	0.999958	93	125	0.0696767	0.0841912	1.30883
ENSG00000164116	GUCY1A3	0.0928445	0.999958	1044	1180	1.76232	1.86835	1.22872
ENSG00000121897	LIAS	0.0929752	0.999958	836	1020	3.47203	3.78433	1.15261
ENSG00000139988	RDH12	0.0930172	0.999958	27	24	0.117272	0.0999608	0.755332
ENSG00000232871	SEC1P	0.0930449	0.999958	97	117	0.357533	0.425768	1.19252
ENSG00000208772	SNORD94	0.0931402	0.999958	44	58	3.09433	3.56313	1.21969
ENSG00000272554	RP11-317L10.1	0.093179	0.999958	5	10	0.0634192	0.0970651	1.54222
ENSG00000240972	MIF	0.0932586	0.999958	4142	5002	34.5296	40.5484	1.13068
ENSG00000212493	SNORD19	0.0933046	0.999958	24	30	3.39506	4.15606	1.2459
ENSG00000225098	BCRP1	0.0933282	0.999958	284	212	3.92403	2.53355	0.751384
ENSG00000260423	RP13-735L24.1	0.0933445	0.999958	257	180	0.526157	0.424384	0.751523
ENSG00000224261	RP11-179G5.1	0.0933989	0.999958	19	29	0.216515	0.281589	1.30123
ENSG00000262691	CTC-277H1.7	0.0934581	0.999958	245	223	0.934398	0.675167	0.825347
ENSG00000275285	RP4-564F22.6	0.0934711	0.999958	13	12	0.385781	0.292412	0.6134
ENSG00000166455	C16orf46	0.0935356	0.999958	86	128	0.398868	0.46185	1.19222
ENSG00000116525	TRIM62	0.0935763	0.999958	1344	1220	3.70602	3.21222	0.849555
ENSG00000147689	FAM83A	0.0935915	0.999958	8	14	0.0122208	0.0213929	1.74482
ENSG00000170921	TANC2	0.0937402	0.999958	2372	2087	1.04195	0.795275	0.865381
ENSG00000101470	TNNC2	0.0937658	0.999958	106	137	1.13705	1.52326	2.83622
ENSG00000227800	IGHD4-17	0.0938497	0.999958	15	16	10.1543	8.70186	1.45039
ENSG00000171551	ECEL1	0.0938897	0.999958	40	62	0.169027	0.181533	1.51327
ENSG00000218809	RP1-229K20.5	0.0939115	0.999958	22	17	0.451402	0.405292	0.656764
ENSG00000274415	RP11-433J22.2	0.0939912	0.999958	235	266	3.28455	3.83413	1.40846
ENSG00000267496	FAM215A	0.0940169	0.999958	16	21	0.182975	0.267815	1.43765
ENSG00000178055	PRSS42	0.0940627	0.999958	59	62	0.324791	0.324666	0.578883
ENSG00000263853	AC139530.1	0.0940872	0.999958	11	15	1.10509	1.5745	1.44987
ENSG00000259495	RP11-210M15.2	0.0941468	0.999958	53	59	0.06928	0.0793624	1.37004
ENSG00000079257	LXN	0.0941657	0.999958	1702	1657	11.1264	10.2637	0.87671
ENSG00000181634	TNFSF15	0.0941666	0.999958	135	103	0.165655	0.113613	0.775748
ENSG00000237973	MIR6723	0.0942525	0.999958	4035	5015	23.0459	25.3586	1.73006
ENSG00000237638	AC007386.2	0.0944042	0.999958	29	36	0.0846926	0.093406	1.51735
ENSG00000160683	CXCR5	0.0944837	0.999958	1941	2452	4.09732	4.48511	1.17012
ENSG00000138400	MDH1B	0.0945265	0.999958	41	54	0.121075	0.161334	1.37798
ENSG00000241244	IGKV1D-16	0.094571	0.999958	241	379	5.94713	9.24145	1.39322
ENSG00000205129	C4orf47	0.0946245	0.999958	18	25	0.132267	0.220696	1.44595
ENSG00000166268	MYRFL	0.0946897	0.999958	20	10	0.0509541	0.0256161	0.620484
ENSG00000163171	CDC42EP3	0.0947495	0.999958	7073	6512	6.34578	5.51895	0.863098
ENSG00000205085	FAM71F2	0.0948885	0.999958	171	150	0.678614	0.469766	0.843614
ENSG00000129749	CHRNA10	0.094922	0.999958	275	325	0.875616	0.9796	1.40508
ENSG00000094963	FMO2	0.0949445	0.999958	7997	5841	16.1574	11.1692	0.750612
ENSG00000236213	AC006369.2	0.0949673	0.999958	662	596	11.4467	10.2104	0.830663
ENSG00000233980	FDPSP2	0.0949705	0.999958	16	13	0.190172	0.11589	0.725851
ENSG00000117560	FASLG	0.095095	0.999958	183	139	0.904547	0.630507	0.796989
ENSG00000243004	AC005062.2	0.0951462	0.999958	54	44	0.2114	0.148571	0.722783
ENSG00000170909	OSCAR	0.095184	0.999958	5835	5581	24.3346	24.7426	0.847758
ENSG00000112232	KHDRBS2	0.0952435	0.999958	28	30	0.114642	0.134474	1.41486
ENSG00000234460	XXyac-YM21GA2.4	0.0952998	0.999958	48	29	1.11139	0.577557	0.446405
ENSG00000260018	RP11-505K9.1	0.0953454	0.999958	29	42	0.546235	0.750999	1.32252
ENSG00000189238	LINC00943	0.0955296	0.999958	48	45	0.114024	0.0894103	0.736082
ENSG00000277526	RP11-378A12.1	0.0956485	0.999958	18	7	0.122301	0.0422574	0.588291
ENSG00000160791	CCR5	0.0956582	0.999958	1216	1073	3.32522	2.54221	0.829559
ENSG00000104177	MYEF2	0.0957153	0.999958	753	905	0.541103	0.569487	1.16128
ENSG00000105675	ATP4A	0.0957541	0.999958	67	56	0.175507	0.12713	0.718839
ENSG00000095585	BLNK	0.0958159	0.999958	1068	1261	2.60586	3.2716	1.21802
ENSG00000265975	CTB-41I6.2	0.0958737	0.999958	139	129	2.71217	2.07393	0.805928
ENSG00000165521	EML5	0.0959203	0.999958	1082	1211	0.890862	1.01976	1.1489
ENSG00000171051	FPR1	0.0960692	0.999958	7140	6325	24.9576	22.7153	0.78616
ENSG00000109943	CRTAM	0.0961438	0.999958	235	202	0.887447	0.748197	0.789594
ENSG00000120318	ARAP3	0.0961648	0.999958	6850	6157	10.4305	9.12746	0.892694
ENSG00000245910	SNHG6	0.0962005	0.999958	3741	4382	28.2087	31.9599	1.1223
ENSG00000052126	PLEKHA5	0.0963165	0.999958	2487	1677	1.71104	1.16205	0.78196
ENSG00000158865	SLC5A11	0.0963396	0.999958	12	16	0.0350884	0.0456339	1.65994
ENSG00000275327	RP11-234G16.4	0.0963839	0.999958	613	444	18.0841	14.5883	0.759391
ENSG00000146215	CRIP3	0.0964266	0.999958	330	395	1.29819	1.43054	1.25489
ENSG00000092200	RPGRIP1	0.0964554	0.999958	269	234	0.446301	0.398526	0.795189
ENSG00000196924	FLNA	0.0965839	0.999958	123442	158941	113.951	135.548	1.25384
ENSG00000152700	SAR1B	0.0967303	0.999958	4635	4744	3.98639	3.97305	1.15981
ENSG00000228168	HNRNPA1P21	0.0968383	0.999958	7	12	0.0731145	0.112721	1.60164
ENSG00000250507	AC008984.6	0.0969384	0.999958	15	13	0.126215	0.13562	1.76883
ENSG00000276500	BMS1P14	0.0970168	0.999958	12	15	0.173017	0.250727	1.4544
ENSG00000278842	RP3-405J10.5	0.0971152	0.999958	16	11	0.114755	0.0782648	0.675895
ENSG00000259007	RP11-463J10.3	0.0972055	0.999958	882	827	17.7103	15.5529	0.856766
ENSG00000160801	PTH1R	0.0974065	0.999958	4833	2815	20.2746	9.5085	0.698828
ENSG00000253893	FAM85B	0.0975071	0.999958	27	45	0.343469	0.486591	1.31352
ENSG00000254459	RP11-91P24.7	0.0975119	0.999958	231	300	3.56611	4.32874	1.36778
ENSG00000206603	SNORA22	0.0976012	0.999958	11	7	0.807082	0.494057	0.703869
ENSG00000214851	LINC00612	0.0976594	0.999958	60	44	0.259094	0.192312	0.746137
ENSG00000211920	IGHD6-13	0.0976676	0.999958	30	37	12.5358	13.3852	1.39147
ENSG00000144229	THSD7B	0.0978122	0.999958	344	283	0.47224	0.381464	0.769004
ENSG00000213145	CRIP1	0.0978485	0.999958	2786	3897	10.7279	15.2617	1.33317
ENSG00000167634	NLRP7	0.0979669	0.999958	73	56	0.171261	0.126726	0.751141
ENSG00000178631	ACTG1P1	0.09804	0.999958	27	17	0.240048	0.138113	0.706069
ENSG00000250986	AC141928.1	0.0981068	0.999958	50	69	0.104736	0.148521	1.42258
ENSG00000234817	RP3-400B16.1	0.0981778	0.999958	24	18	0.0992785	0.080074	0.75393
ENSG00000259335	HNRNPMP1	0.098181	0.999958	14	9	0.0744493	0.0515635	0.688406
ENSG00000235354	CTA-276O3.4	0.0982265	0.999958	20	13	1.08555	0.785941	0.73525
ENSG00000214922	HLA-F-AS1	0.0982361	0.999958	1039	965	2.38822	2.07762	0.860077
ENSG00000259712	CTD-2184D3.5	0.0982514	0.999958	16	9	0.243146	0.132037	0.742206
ENSG00000157404	KIT	0.0982554	0.999958	2877	2493	5.14921	4.66948	0.854721
ENSG00000108950	FAM20A	0.0983031	0.999958	2758	2348	4.57968	3.43698	0.801096
ENSG00000160781	PAQR6	0.098307	0.999958	866	753	3.31931	2.72124	0.838994
ENSG00000279208	bP-21264C1.1	0.0983565	0.999958	88	57	1.0169	0.654312	0.750509
ENSG00000243664	RPS29P12	0.0984017	0.999958	10	5	0.660367	0.341951	0.596439
ENSG00000241506	PSMC1P1	0.0984438	0.999958	72	62	0.544977	0.457484	0.723513
ENSG00000196131	VN1R2	0.0984864	0.999958	10	8	0.068815	0.0527918	0.719413
ENSG00000111859	NEDD9	0.09857	0.999958	4844	4464	4.34035	3.8889	0.861786
ENSG00000239523	MYLK-AS1	0.0986176	0.999958	312	401	2.83847	3.61246	1.24073
ENSG00000280200	RP11-243M5.2	0.0986859	0.999958	19	10	0.0809851	0.0489878	0.642273
ENSG00000137077	CCL21	0.0987845	0.999958	42	69	0.39272	0.63352	1.94129
ENSG00000231595	AC005224.2	0.0988676	0.999958	23	31	0.155923	0.172729	1.33329
ENSG00000101198	NKAIN4	0.098905	0.999958	20	23	0.0620351	0.0698709	1.5505
ENSG00000224331	AC019181.3	0.098948	0.999958	8	14	0.226454	0.392104	1.44788
ENSG00000237768	RP11-344N10.2	0.0989568	0.999958	150	118	4.62789	3.70801	0.781545
ENSG00000251056	ANKRD20A17P	0.0989944	0.999958	122	80	0.920127	0.541924	0.724205
ENSG00000183098	GPC6	0.0990422	0.999958	400	528	0.534411	0.605818	1.48646
ENSG00000116741	RGS2	0.0990609	0.999958	6103	6742	28.5494	25.2586	0.776228
ENSG00000262714	RP11-44F14.8	0.0992847	0.999958	175	158	0.979534	0.687172	0.711799
ENSG00000269113	TRABD2B	0.0993059	0.999958	1506	1698	1.9671	2.23804	1.23719
ENSG00000250889	LINC01336	0.0993145	0.999958	31	20	0.334543	0.249011	0.772017
ENSG00000165752	STK32C	0.0993147	0.999958	912	998	3.07363	2.45946	0.860388
ENSG00000198270	TMEM116	0.0994296	0.999958	750	920	0.912165	1.07281	1.1758
ENSG00000221116	SNORD110	0.0994437	0.999958	109	97	14.4797	11.6827	0.841248
ENSG00000145012	LPP	0.0994715	0.999958	6030	6912	2.18789	2.20351	1.17972
ENSG00000104826	LHB	0.0995376	0.999958	28	35	0.495593	0.666379	1.28514
ENSG00000183172	SMDT1	0.0995511	0.999958	2071	2553	12.5515	14.2009	1.13453
ENSG00000277363	SRCIN1	0.0996458	0.999958	158	139	0.137594	0.0983396	0.769818
ENSG00000188112	C6orf132	0.0996516	0.999958	31	27	0.040619	0.0388056	0.549174
ENSG00000149925	ALDOA	0.0996721	0.999958	44325	43694	61.1756	62.2743	1.37928
ENSG00000260552	RP11-49I11.1	0.0997156	0.999958	52	66	0.81083	0.979017	1.27276
ENSG00000249740	OSMR-AS1	0.0997207	0.999958	27	18	0.183782	0.112154	0.736829
ENSG00000262370	RP11-473M20.9	0.0997404	0.999958	816	863	6.40315	5.79551	0.852224
ENSG00000196167	COLCA1	0.0998304	0.999958	297	261	0.33561	0.296989	0.805105
ENSG00000078319	PMS2P1	0.100084	0.999958	1243	1450	11.2791	12.9252	1.12781
ENSG00000275195	AC005382.1	0.100146	0.999958	10	6	1.68779	0.802381	0.619614
ENSG00000100422	CERK	0.10037	0.999958	6173	6038	12.3573	11.2075	0.889489
ENSG00000151304	SRFBP1	0.100425	0.999958	925	871	2.72489	2.61256	0.864497
ENSG00000166900	STX3	0.100443	0.999958	5171	5091	10.8114	10.0689	0.850798
ENSG00000224081	LINC01057	0.100546	0.999958	102	99	0.43438	0.379802	0.809067
ENSG00000232303	DFFBP1	0.100712	0.999958	98	90	1.01526	0.837592	0.845568
ENSG00000136931	NR5A1	0.100723	0.999958	9	14	0.0253796	0.0310807	0.635423
ENSG00000232884	AF127936.3	0.100795	0.999958	34	43	0.174277	0.206733	1.32414
ENSG00000206066	IGLL3P	0.100851	0.999958	2	18	0.0444694	0.359285	2.23764
ENSG00000130702	LAMA5	0.100932	0.999958	12219	15537	8.78	10.0806	1.24998
ENSG00000272512	RP11-54O7.17	0.100948	0.999958	112	185	0.632236	0.8262	1.45904
ENSG00000160593	AMICA1	0.100978	0.999958	13329	12507	13.9711	12.5084	0.835239
ENSG00000280303	RP11-642A1.3	0.101115	0.999958	16	22	0.249997	0.356349	1.37225
ENSG00000228238	GS1-304P7.2	0.101222	0.999958	13	8	0.113417	0.058715	0.679262
ENSG00000259738	ZNF444P1	0.101338	0.999958	8	14	0.295004	0.41341	1.52927
ENSG00000080007	DDX43	0.101358	0.999958	165	118	0.545578	0.373751	0.688427
ENSG00000279921	AC017081.1	0.101552	0.999958	37	49	0.901348	1.0568	1.25
ENSG00000235478	AC006946.15	0.10164	0.999958	11	7	0.0733426	0.0435379	0.655687
ENSG00000278599	TBC1D3E	0.101663	0.999958	21	25	0.0757522	0.0787508	0.668455
ENSG00000185837	CECR5-AS1	0.101749	0.999958	17	18	0.262297	0.319483	1.3392
ENSG00000198959	TGM2	0.101798	0.999958	11100	11939	11.9341	13.5108	1.17781
ENSG00000254263	RP11-473O4.4	0.101873	0.999958	13	11	0.311527	0.193801	0.652026
ENSG00000272092	RP11-350N15.5	0.101996	0.999958	39	48	0.311513	0.399845	1.26078
ENSG00000226659	RP11-137H2.4	0.102064	0.999958	113	95	1.65817	1.49828	0.740542
ENSG00000257341	CRIP1	0.102221	0.999958	2803	4003	19.0397	26.8959	1.33921
ENSG00000259684	RP11-120K9.2	0.102222	0.999958	209	269	3.20511	3.76875	1.18174
ENSG00000059728	MXD1	0.102235	0.999958	9595	9742	15.7523	13.277	0.841787
ENSG00000258512	LINC00239	0.102479	0.999958	16	14	0.240874	0.213395	0.681576
ENSG00000169184	MN1	0.10248	0.999958	1030	1514	1.41564	1.62864	1.47979
ENSG00000201944	SNORA72	0.1025	0.999958	7	10	0.458791	0.648788	1.45931
ENSG00000114757	PEX5L	0.102563	0.999958	23	27	0.0227897	0.0221708	0.659342
ENSG00000130348	QRSL1	0.102651	0.999958	1654	1842	2.88975	3.01481	1.16155
ENSG00000145491	ROPN1L	0.102785	0.999958	345	292	1.92577	1.45549	0.808209
ENSG00000071054	MAP4K4	0.102836	0.999958	20423	18200	16.3807	14.1753	0.880918
ENSG00000263033	RP11-396B14.2	0.102937	0.999958	38	44	0.31922	0.388852	1.21588
ENSG00000259753	ITGB3	0.102982	0.999958	5950	4195	18.2688	13.195	0.760483
ENSG00000214026	MRPL23	0.102984	0.999958	889	1298	2.67309	3.93855	1.22205
ENSG00000253807	LINC01170	0.103005	0.999958	3	10	0.0638411	0.210936	2.33252
ENSG00000182853	VMO1	0.103064	0.999958	156	185	1.76477	2.4363	1.33654
ENSG00000179772	FOXS1	0.103243	0.999958	100	193	0.677598	1.19794	1.55068
ENSG00000060138	YBX3	0.103252	0.999958	22787	28277	23.8788	29.6469	1.29786
ENSG00000249715	FER1L5	0.103285	0.999958	65	55	0.0587473	0.046879	0.789303
ENSG00000223972	DDX11L1	0.103303	0.999958	15	23	0.0760141	0.104097	1.60905
ENSG00000112110	MRPL18	0.103346	0.999958	2195	2537	15.4047	16.8999	1.10426
ENSG00000079263	SP140	0.103386	0.999958	1237	1226	2.03945	1.90266	1.28327
ENSG00000237505	PKN2-AS1	0.103405	0.999958	12	9	0.03335	0.0187025	0.71357
ENSG00000213626	LBH	0.103424	0.999958	8573	8938	17.2754	19.2277	1.17708
ENSG00000166183	ASPG	0.103477	0.999958	104	88	0.189838	0.147659	0.734015
ENSG00000259955	CTD-2547G23.2	0.10356	0.999958	46	54	0.839002	1.02432	1.25804
ENSG00000230439	RP11-488P3.1	0.103647	0.999958	6	10	0.0310227	0.064949	1.59392
ENSG00000206910	SNORA29	0.103672	0.999958	18	21	1.12469	1.63656	1.32615
ENSG00000267040	RP11-35G9.3	0.103765	0.999958	290	343	1.22911	1.33764	1.17331
ENSG00000277941	MIAT_exon5_1	0.103779	0.999958	106	92	6.48391	5.54841	0.774865
ENSG00000108511	HOXB6	0.10378	0.999958	530	444	1.93767	1.53114	0.808482
ENSG00000230648	RP3-406P24.3	0.103793	0.999958	11	6	0.576321	0.250074	0.674947
ENSG00000176105	YES1	0.103805	0.999958	2134	1840	3.70274	3.1848	0.868667
ENSG00000260027	HOXB7	0.103824	0.999958	324	337	2.03894	1.83882	0.815123
ENSG00000280354	RP11-83B20.4	0.103826	0.999958	20	27	0.513035	0.655393	1.28339
ENSG00000256751	PLBD1-AS1	0.103901	0.999958	459	358	7.32066	5.41242	0.816378
ENSG00000262294	RP11-1260E13.2	0.103908	0.999958	22	31	0.258091	0.374118	1.3502
ENSG00000263586	HID1-AS1	0.104099	0.999958	57	46	0.6397	0.514378	0.763394
ENSG00000154227	CERS3	0.104143	0.999958	36	48	0.0630042	0.0868086	1.52858
ENSG00000213561	RP11-386I14.2	0.104209	0.999958	15	8	0.194463	0.0972946	0.640146
ENSG00000232118	BACH1-AS1	0.104248	0.999958	24	17	0.233661	0.205783	0.73709
ENSG00000262434	RP11-676J12.8	0.10428	0.999958	19	23	0.373326	0.427209	1.29221
ENSG00000186952	TMEM232	0.104411	0.999958	25	32	0.0225866	0.028192	1.3044
ENSG00000124915	DKFZP434K028	0.104447	0.999958	52	63	0.161852	0.187108	0.769193
ENSG00000174125	TLR1	0.104454	0.999958	2377	2091	4.6669	4.29541	0.844626
ENSG00000172404	DNAJB7	0.104479	0.999958	125	178	0.487588	0.664812	1.33161
ENSG00000180815	MAP3K15	0.104494	0.999958	902	1055	1.56516	1.66935	1.14817
ENSG00000079739	PGM1	0.104518	0.999958	5003	5561	11.2285	11.9261	1.28835
ENSG00000125731	SH2D3A	0.104523	0.999958	523	582	0.88294	0.937779	1.18944
ENSG00000173421	CCDC36	0.104565	0.999958	188	141	0.375124	0.313131	0.789184
ENSG00000213512	GBP7	0.10461	0.999958	23	15	0.0844528	0.0547661	0.713894
ENSG00000225655	PGM5-AS1	0.10473	0.999958	18	25	0.253606	0.292155	1.42386
ENSG00000260314	MRC1	0.104843	0.999958	7770	7077	15.0707	10.8689	0.792512
ENSG00000207864	MIR27B	0.10489	0.999958	38	54	2.99737	5.39243	1.5312
ENSG00000119630	PGF	0.10495	0.999958	2480	2178	3.99176	2.9876	0.825304
ENSG00000252614	RNU6-807P	0.104971	0.999958	10	8	0.820102	0.550937	0.688337
ENSG00000237438	CECR7	0.10502	0.999958	183	247	0.430446	0.515652	1.34767
ENSG00000183317	EPHA10	0.10507	0.999958	86	122	0.0990319	0.141012	1.49691
ENSG00000263321	RP11-388C12.5	0.10514	0.999958	63	75	1.78815	2.21642	1.20728
ENSG00000105204	DYRK1B	0.105242	0.999958	1732	1782	5.03617	4.96458	1.24612
ENSG00000275318	RP11-526D8.11	0.105254	0.999958	98	83	1.20128	0.969309	0.810593
ENSG00000242396	RP11-67L3.5	0.105357	0.999958	137	111	2.14318	1.69873	0.743017
ENSG00000254887	CTC-378H22.1	0.105439	0.999958	58	73	0.728043	0.639061	1.33516
ENSG00000253979	RP11-443C10.2	0.105679	0.999958	7	13	0.201868	0.29761	1.50142
ENSG00000157992	KRTCAP3	0.105831	0.999958	314	407	2.28127	2.60809	1.13968
ENSG00000232044	LINC01105	0.105852	0.999958	92	34	0.105308	0.0455884	0.639117
ENSG00000204764	RANBP17	0.106019	0.999958	162	199	0.143747	0.157525	1.1954
ENSG00000223642	AC008277.1	0.106043	0.999958	230	186	1.35146	1.24481	0.741385
ENSG00000196208	GREB1	0.106063	0.999958	280	313	0.207286	0.232479	1.33376
ENSG00000254545	RP11-84A19.3	0.106121	0.999958	31	18	0.506569	0.340676	0.687231
ENSG00000221410	MIR1238	0.106131	0.999958	19	29	2.1634	2.74367	1.31388
ENSG00000126838	PZP	0.106184	0.999958	129	122	0.197648	0.181296	1.45762
ENSG00000114861	FOXP1	0.10624	0.999958	3741	4198	2.53394	2.68054	1.12506
ENSG00000197301	RP11-366L20.2	0.106263	0.999958	508	391	0.80361	0.706921	0.838005
ENSG00000227999	MTND5P1	0.106271	0.999958	60	55	0.523178	0.406515	0.757525
ENSG00000213860	RPL21P75	0.106312	0.999958	91	68	1.80572	1.40527	0.709727
ENSG00000233101	HOXB-AS3	0.106336	0.999958	538	469	3.00271	2.30059	0.810644
ENSG00000253701	AL928768.3	0.106439	0.999958	453	540	10.7006	14.0909	1.36769
ENSG00000237513	RP11-325F22.2	0.106454	0.999958	137	171	1.31052	1.48849	1.27783
ENSG00000210195	MT-TT	0.106624	0.999958	1625	2028	270.006	292.209	1.21556
ENSG00000149599	DUSP15	0.106652	0.999958	123	137	0.320377	0.348247	1.27127
ENSG00000152192	POU4F1	0.106751	0.999958	61	90	0.124515	0.15037	1.36438
ENSG00000207110	RNU1-106P	0.106806	0.999958	8	10	0.470725	0.593901	1.4953
ENSG00000173535	TNFRSF10C	0.106893	0.999958	2618	2712	9.78852	9.02671	0.80445
ENSG00000242686	RP11-1191J2.2	0.106937	0.999958	19	16	0.0880864	0.108091	1.49433
ENSG00000278219	AC145343.1	0.10694	0.999958	28	24	2.51701	2.0475	0.755244
ENSG00000164880	INTS1	0.106994	0.999958	16005	18625	17.5032	18.0834	1.1403
ENSG00000078098	FAP	0.106996	0.999958	523	415	0.655344	0.504177	0.634119
ENSG00000205609	EIF3CL	0.107042	0.999958	32	35	0.0908453	0.095358	1.52975
ENSG00000261600	RP11-575H3.1	0.107063	0.999958	12	20	0.210942	0.339384	1.59871
ENSG00000102924	CBLN1	0.107092	0.999958	57	52	0.21805	0.209545	0.651199
ENSG00000225948	RP11-554I8.1	0.107174	0.999958	20	14	0.345593	0.233759	0.694817
ENSG00000027869	SH2D2A	0.10721	0.999958	416	312	1.48682	1.21369	0.801644
ENSG00000241186	TDGF1	0.107245	0.999958	8	14	0.0172258	0.0208303	1.69255
ENSG00000231424	RP1-45C12.1	0.107369	0.999958	29	26	0.664602	0.653318	1.56969
ENSG00000279143	AC139099.7	0.107372	0.999958	10	6	0.0299225	0.0134462	0.637191
ENSG00000172116	CD8B	0.107403	0.999958	550	562	3.12328	2.67965	0.804178
ENSG00000075073	TACR2	0.10743	0.999958	46	67	0.162613	0.213808	1.33173
ENSG00000272970	RP11-329B9.4	0.107499	0.999958	21	28	0.283326	0.357634	1.41584
ENSG00000227945	RP11-103C16.2	0.107529	0.999958	89	58	1.06257	0.721607	0.744909
ENSG00000233834	AC005083.1	0.107581	0.999958	38	50	0.430174	0.481819	1.27422
ENSG00000255639	RP11-234B24.6	0.107625	0.999958	1894	1888	13.6343	14.3703	1.16543
ENSG00000114541	FRMD4B	0.107654	0.999958	4297	3751	4.68886	3.50495	0.857506
ENSG00000272298	RP11-386M24.8	0.107714	0.999958	10	6	0.356293	0.202626	0.696835
ENSG00000050555	LAMC3	0.107768	0.999958	191	258	0.228832	0.294984	1.46505
ENSG00000234235	BOK-AS1	0.107783	0.999958	36	36	0.483723	0.499038	0.714056
ENSG00000256581	NLRP9P	0.1078	0.999958	22	12	0.0793933	0.041933	0.645381
ENSG00000206530	CFAP44	0.107809	0.999958	2018	1612	1.48995	1.25076	0.864468
ENSG00000272973	KB-1125A3.11	0.107844	0.999958	19	24	0.332498	0.358682	1.32475
ENSG00000221394	MIR1229	0.107882	0.999958	32	49	4.8653	6.46634	1.26703
ENSG00000102302	FGD1	0.107884	0.999958	742	778	1.60227	1.52255	0.824733
ENSG00000222005	LINC01118	0.107885	0.999958	20	11	0.0708431	0.0461098	0.678655
ENSG00000181873	IBA57	0.107912	0.999958	3400	3674	3.14289	3.47379	1.24173
ENSG00000198909	MAP3K3	0.107978	0.999958	8779	8392	12.9067	11.7775	0.906496
ENSG00000254281	KB-1507C5.4	0.107981	0.999958	83	65	1.30925	0.929279	0.813382
ENSG00000279128	RP11-76C10.4	0.108019	0.999958	12	6	0.0610497	0.0283303	0.590265
ENSG00000254774	RP11-148O21.3	0.10812	0.999958	10	15	0.223487	0.32124	1.56265
ENSG00000235590	GNAS-AS1	0.10818	0.999958	27	37	0.109239	0.135338	1.70096
ENSG00000169894	MUC3A	0.108365	0.999958	142	176	0.115059	0.160664	1.37045
ENSG00000152234	ATP5A1	0.10837	0.999958	25824	28816	22.0538	23.3002	1.21959
ENSG00000153130	SCOC	0.108512	0.999958	2220	2693	3.30692	3.53971	1.12084
ENSG00000211645	IGLV1-50	0.108596	0.999958	17	13	0.414452	0.283911	0.700223
ENSG00000259803	SLC22A31	0.108603	0.999958	258	373	0.845274	1.05309	1.4187
ENSG00000274444	RP11-128A17.2	0.108673	0.999958	6	14	0.152665	0.32583	1.55682
ENSG00000176463	SLCO3A1	0.108747	0.999958	3009	2935	3.26074	2.80022	0.903715
ENSG00000237557	YWHABP1	0.109012	0.999958	36	42	0.482628	0.563963	1.32519
ENSG00000179088	C12orf42	0.109035	0.999958	38	30	0.0680795	0.0596569	1.55634
ENSG00000276166	CTD-2600O9.2	0.109125	0.999958	277	239	4.00752	3.09334	0.824161
ENSG00000131389	SLC6A6	0.109126	0.999958	10343	9214	11.3659	10.5511	0.868467
ENSG00000091262	ABCC6	0.109292	0.999958	559	659	0.794129	0.720542	0.811319
ENSG00000107338	SHB	0.109321	0.999958	536	529	1.78356	1.67697	0.848006
ENSG00000211799	TRAV19	0.109408	0.999958	43	34	0.787354	0.568083	0.737993
ENSG00000127578	WFIKKN1	0.109415	0.999958	328	330	0.580643	0.61902	1.23468
ENSG00000145002	FAM86B2	0.109448	0.999958	13	21	0.0918362	0.133777	1.39982
ENSG00000167216	KATNAL2	0.109476	0.999958	230	311	0.508996	0.591036	1.16159
ENSG00000236901	MIR600HG	0.109481	0.999958	1724	1866	2.6297	2.69343	1.2391
ENSG00000175773	RP11-121M22.1	0.109481	0.999958	34	26	0.118354	0.0863549	0.77845
ENSG00000254333	CTC-367J11.1	0.109566	0.999958	72	69	2.01909	1.74983	0.822044
ENSG00000140937	CDH11	0.109615	0.999958	10585	7478	6.70422	5.52247	0.760135
ENSG00000274021	RP11-823E8.3	0.109653	0.999958	1262	1245	5.77647	4.97951	0.835095
ENSG00000269202	RP4-614O4.12	0.109703	0.999958	108	121	0.605124	0.720062	1.23348
ENSG00000199172	MIR331	0.109805	0.999958	19	17	1.83623	1.23195	0.759038
ENSG00000151715	TMEM45B	0.109833	0.999958	113	105	0.334007	0.316229	0.773428
ENSG00000229348	HYI-AS1	0.109982	0.999958	34	45	0.58099	0.713837	1.27441
ENSG00000226505	AC016700.3	0.110236	0.999958	38	52	0.39328	0.489989	1.27702
ENSG00000137941	TTLL7	0.110355	0.999958	632	733	0.557621	0.551613	1.26564
ENSG00000112977	DAP	0.110392	0.999958	9094	8357	24.2924	21.5718	0.856745
ENSG00000269463	RP11-727F15.13	0.110406	0.999958	26	34	0.632954	0.793559	1.25685
ENSG00000229847	EMX2OS	0.110442	0.999958	592	1115	0.584955	1.0519	1.4397
ENSG00000226210	WASH7P	0.110468	0.999958	2189	1492	11.4849	8.21991	0.788272
ENSG00000258603	RP3-414A15.10	0.110524	0.999958	21	23	0.190763	0.206873	1.5209
ENSG00000259065	RP5-1021I20.1	0.110654	0.999958	144	218	1.83964	2.48817	1.36196
ENSG00000152779	SLC16A12	0.110676	0.999958	9	16	0.0198378	0.0322316	1.76616
ENSG00000233668	RP11-571F15.3	0.110768	0.999958	16	26	0.248994	0.392619	1.33971
ENSG00000276017	AC007325.1	0.110773	0.999958	28	23	0.108103	0.0726837	0.598621
ENSG00000261135	RP4-798A10.7	0.110883	0.999958	43	63	0.388843	0.554938	1.25645
ENSG00000073067	CYP2W1	0.110899	0.999958	24	26	0.0747375	0.0902787	1.36338
ENSG00000130312	MRPL34	0.110959	0.999958	1935	2436	11.6548	12.8267	1.12852
ENSG00000227888	FAM66A	0.11096	0.999958	10	17	0.078491	0.133949	1.51827
ENSG00000233728	RP11-109P14.9	0.110974	0.999958	81	102	1.09792	1.2846	1.19895
ENSG00000156222	SLC28A1	0.111042	0.999958	22	15	0.0592719	0.0320847	0.631813
ENSG00000231296	RP1-39G22.4	0.111107	0.999958	12	8	0.352759	0.207157	0.673422
ENSG00000248196	RP11-476C8.2	0.111328	0.999958	16	8	0.163281	0.0933361	0.658987
ENSG00000279649	RP11-96D1.8	0.111331	0.999958	700	586	2.34964	2.11081	0.823147
ENSG00000201988	Y_RNA	0.111377	0.999958	33	28	2.98415	2.2638	0.771057
ENSG00000152782	PANK1	0.111467	0.999958	278	303	0.324931	0.394699	1.34288
ENSG00000113520	IL4	0.111493	0.999958	13	12	0.148559	0.125633	0.708984
ENSG00000170801	HTRA3	0.111542	0.999958	2722	2671	7.99528	7.14312	0.832708
ENSG00000151948	GLT1D1	0.111588	0.999958	2974	2755	8.71807	7.18959	0.857283
ENSG00000188263	IL17REL	0.111672	0.999958	12	24	0.0373772	0.049843	1.52976
ENSG00000213809	KLRK1	0.111709	0.999958	1571	1301	5.53136	3.67715	0.816268
ENSG00000223806	LINC00114	0.111765	0.999958	13	20	0.0636853	0.0836227	1.4988
ENSG00000224318	CHL1-AS2	0.111872	0.999958	183	124	1.80037	1.33034	0.765584
ENSG00000273355	RP11-672L10.6	0.11188	0.999958	15	21	0.286206	0.396664	1.36611
ENSG00000234323	RP11-308N19.1	0.111889	0.999958	13	15	0.0658651	0.073724	1.46166
ENSG00000173915	USMG5	0.111895	0.999958	2298	2508	24.8532	25.2116	1.16517
ENSG00000101463	SYNDIG1	0.111993	0.999958	76	118	0.285561	0.381848	1.38329
ENSG00000168026	TTC21A	0.112014	0.999958	666	772	0.816128	0.882611	1.21973
ENSG00000204011	COL5A1-AS1	0.112068	0.999958	15	11	0.394071	0.263171	0.640868
ENSG00000026559	KCNG1	0.112075	0.999958	110	93	0.217656	0.129947	0.741873
ENSG00000211695	TRGV9	0.112092	0.999958	114	97	0.61198	0.548687	0.77508
ENSG00000188467	SLC24A5	0.112092	0.999958	136	175	0.262243	0.351629	1.18561
ENSG00000147459	DOCK5	0.112278	0.999958	6032	5463	3.38108	3.18879	0.860518
ENSG00000235084	CHCHD2P6	0.112323	0.999958	18	18	0.38657	0.37416	1.25601
ENSG00000185087	FAM169B	0.112441	0.999958	18	16	0.0471121	0.03988	0.684192
ENSG00000279978	chr22-38_28785274-29006793.1	0.112468	0.999958	7185	7297	0.232012	0.237487	0.812783
ENSG00000188000	OR7D2	0.112545	0.999958	10	8	0.0278477	0.0205704	0.446957
ENSG00000276775	IGHV4-4	0.112614	0.999958	2105	1871	46.8524	52.2067	0.594572
ENSG00000163352	LENEP	0.112633	0.999958	17	14	0.203429	0.173123	0.742609
ENSG00000184903	IMMP2L	0.112671	0.999958	333	394	0.979922	0.984428	1.18882
ENSG00000149531	FRG1B	0.112727	0.999958	498	729	2.74556	3.57748	1.25382
ENSG00000174946	GPR171	0.112779	0.999958	186	149	0.967675	0.669143	0.777663
ENSG00000182566	CLEC4G	0.112824	0.999958	3229	2987	19.0175	17.9616	0.736553
ENSG00000204882	GPR20	0.112824	0.999958	46	34	0.281846	0.270628	1.47747
ENSG00000237286	AC004906.3	0.112952	0.999958	164	189	1.73744	1.74144	1.28991
ENSG00000011332	DPF1	0.113031	0.999958	20	12	0.0379293	0.0243499	0.735974
ENSG00000276529	AP001505.10	0.113118	0.999958	109	146	2.66483	3.19923	1.24544
ENSG00000274642	CH17-472G23.1	0.113172	0.999958	27	41	0.280954	0.427581	2.09211
ENSG00000121410	A1BG	0.113173	0.999958	455	593	1.1551	1.44179	1.17757
ENSG00000269288	CTD-2245F17.6	0.113184	0.999958	88	68	2.45991	1.87978	0.808156
ENSG00000274373	RP13-714J12.1	0.113334	0.999958	8	16	0.113902	0.206508	1.44572
ENSG00000270001	RP11-218C14.8	0.11335	0.999958	25	25	0.494994	0.447077	0.747917
ENSG00000236841	AC007750.5	0.113408	0.999958	137	113	0.319481	0.295207	0.642403
ENSG00000134146	DPH6	0.113512	0.999958	438	530	0.490166	0.500003	1.16404
ENSG00000211928	IGHD5-5	0.113582	0.999958	17	19	7.89758	8.38437	1.33859
ENSG00000185052	SLC24A3	0.113602	0.999958	746	911	1.79481	2.0328	1.28126
ENSG00000196220	SRGAP3	0.113635	0.999958	1636	1195	0.851601	0.549499	0.782127
ENSG00000108830	RND2	0.11377	0.999958	67	88	0.145166	0.18991	1.29889
ENSG00000073578	SDHA	0.113799	0.999958	7165	7908	7.51172	8.18715	1.2268
ENSG00000104974	LILRA1	0.113873	0.999958	2049	1916	5.66134	4.68685	0.843763
ENSG00000106078	COBL	0.113908	0.999958	147	221	0.0991702	0.113849	1.80066
ENSG00000261087	KB-1460A1.5	0.113916	0.999958	511	609	1.83602	1.97213	1.17228
ENSG00000245768	RP11-410D17.2	0.114078	0.999958	243	278	0.858981	0.865452	1.41719
ENSG00000272263	RP11-767C1.2	0.114082	0.999958	12	18	0.261241	0.341249	1.43087
ENSG00000269139	CTD-3193O13.8	0.11424	0.999958	60	73	0.822808	0.942181	1.23465
ENSG00000165495	PKNOX2	0.114246	0.999958	142	197	0.241697	0.249357	1.41611
ENSG00000110427	KIAA1549L	0.114351	0.999958	22	23	0.0216322	0.0159906	0.665753
ENSG00000141576	RNF157	0.11439	0.999958	625	590	0.760627	0.692434	1.33133
ENSG00000206624	RNU1-39P	0.114593	0.999958	33	29	2.17867	1.7648	0.806551
ENSG00000120949	TNFRSF8	0.114594	0.999958	242	209	0.591316	0.531291	0.840128
ENSG00000226963	AC078883.4	0.114885	0.999958	190	166	3.42187	2.77142	0.789919
ENSG00000206685	RNU6-1189P	0.115106	0.999958	14	2	1.51961	0.225399	0.50582
ENSG00000064886	CHI3L2	0.115245	0.999958	938	1167	2.67913	3.08196	1.41912
ENSG00000230699	RP11-54O7.1	0.11534	0.999958	215	184	0.636626	0.503765	0.79966
ENSG00000163684	RPP14	0.115389	0.999958	2790	2963	3.11766	3.39568	1.14499
ENSG00000147123	NDUFB11	0.115401	0.999958	3761	4041	23.2744	26.5485	1.12832
ENSG00000205106	AC044839.1	0.115425	0.999958	22	28	0.31927	0.37005	1.44594
ENSG00000135953	MFSD9	0.115426	0.999958	1393	1319	2.9761	2.92782	0.830809
ENSG00000255769	GOLGA2P10	0.115461	0.999958	268	342	1.49895	1.73968	1.26324
ENSG00000211785	TRAV12-1	0.115507	0.999958	38	26	1.16366	0.767811	0.732666
ENSG00000237338	FTCD-AS1	0.115547	0.999958	10	10	0.194718	0.192571	1.60291
ENSG00000230216	HSPB1P2	0.115572	0.999958	8	13	0.12529	0.207821	1.37825
ENSG00000267453	AC004791.2	0.115651	0.999958	52	96	0.87361	1.686	1.6736
ENSG00000267498	CTB-32O4.2	0.115652	0.999958	8	14	0.0944908	0.166903	1.46924
ENSG00000264339	RP11-769O8.2	0.115664	0.999958	16	12	0.316379	0.265509	0.705756
ENSG00000153446	C16orf89	0.115863	0.999958	173	249	0.991874	1.11361	1.3753
ENSG00000247627	MTND4P12	0.115873	0.999958	88	85	0.56079	0.566193	1.42426
ENSG00000131042	LILRB2	0.115874	0.999958	8996	9119	17.3218	16.0995	0.832257
ENSG00000269918	AF131215.9	0.115945	0.999958	136	161	0.599132	0.67609	1.24129
ENSG00000105298	CACTIN	0.116288	0.999958	3621	3943	5.56245	6.56889	1.11086
ENSG00000145819	ARHGAP26	0.116376	0.999958	3814	3673	2.70426	2.5584	0.883929
ENSG00000107317	PTGDS	0.116428	0.999958	5559	7714	24.65	25.3352	1.3248
ENSG00000200879	SNORD14E	0.116483	0.999958	20	17	2.21625	1.84275	0.739914
ENSG00000103381	CPPED1	0.116496	0.999958	4031	3988	5.83241	5.50913	0.872889
ENSG00000180988	OR52N2	0.1165	0.999958	15	9	0.108539	0.0992928	0.613681
ENSG00000186281	GPAT2	0.116624	0.999958	638	839	1.24001	1.08769	1.25471
ENSG00000182010	RTKN2	0.116793	0.999958	202	248	0.186429	0.223192	1.29799
ENSG00000171219	CDC42BPG	0.116797	0.999958	403	460	0.609606	0.658975	1.25326
ENSG00000272992	RP11-809C18.4	0.116828	0.999958	11	8	0.0885079	0.0586648	0.635548
ENSG00000110719	TCIRG1	0.116862	0.999958	25961	26714	56.0584	53.8554	0.866913
ENSG00000273080	RP11-301O19.1	0.116917	0.999958	43	57	0.898198	1.02395	1.24872
ENSG00000028277	POU2F2	0.116923	0.999958	2259	2555	2.47805	2.326	1.23163
ENSG00000226987	RP11-544A12.5	0.11697	0.999958	23	16	0.413041	0.266647	0.744157
ENSG00000185477	GPRIN3	0.117047	0.999958	1925	1773	1.09573	1.03178	0.864695
ENSG00000157680	DGKI	0.117065	0.999958	157	128	0.109055	0.0693955	0.749667
ENSG00000250321	RP11-478C6.4	0.117186	0.999958	7	10	0.506598	0.617323	1.34198
ENSG00000279926	RP3-406P24.5	0.117238	0.999958	130	169	0.938898	1.07983	1.17753
ENSG00000229425	AJ006998.2	0.117241	0.999958	52	59	0.501793	0.615981	1.2929
ENSG00000135744	AGT	0.117249	0.999958	577	510	2.19484	2.35282	1.46302
ENSG00000198010	DLGAP2	0.117321	0.999958	62	83	0.0575722	0.0691947	1.28466
ENSG00000278158	AP001059.6	0.117327	0.999958	10	10	0.318688	0.370292	1.54533
ENSG00000132692	BCAN	0.11736	0.999958	55	73	0.108078	0.135154	1.35004
ENSG00000267343	CTC-499B15.4	0.117464	0.999958	105	117	0.647358	0.729563	1.19429
ENSG00000162981	FAM84A	0.117557	0.999958	111	133	0.115341	0.162034	1.24204
ENSG00000276814	RP1-228P16.8	0.117589	0.999958	32	24	0.309196	0.21016	0.756122
ENSG00000227159	DDX11L16	0.117739	0.999958	36	28	0.242257	0.198991	0.748827
ENSG00000180644	PRF1	0.117795	0.999958	1533	1274	5.48848	4.60097	0.816897
ENSG00000138688	KIAA1109	0.117806	0.999958	10540	9375	5.02057	4.32133	0.892892
ENSG00000277450	CTB-96E2.10	0.117945	0.999958	9	10	0.263202	0.392797	1.45645
ENSG00000184307	ZDHHC23	0.117959	0.999958	985	1093	1.33999	1.558	1.1745
ENSG00000066185	ZMYND12	0.117961	0.999958	75	103	0.342444	0.440049	1.22668
ENSG00000115607	IL18RAP	0.117965	0.999958	2460	1854	7.48339	6.16753	0.811833
ENSG00000212205	Y_RNA	0.118048	0.999958	10	5	1.06973	0.494424	0.596471
ENSG00000205663	RP11-706O15.5	0.118079	0.999958	46	12	0.10631	0.0262866	0.450365
ENSG00000260996	RP13-122B23.8	0.118123	0.999958	26	19	0.135072	0.113663	0.737359
ENSG00000269667	RP11-542M13.2	0.11824	0.999958	11	17	0.200502	0.288495	1.35031
ENSG00000163625	WDFY3	0.118283	0.999958	5903	4994	3.31713	2.92679	0.879934
ENSG00000163683	SMIM14	0.118323	0.999958	3489	3594	4.56968	4.59432	1.1789
ENSG00000187773	FAM69C	0.118358	0.999958	1103	650	2.81408	1.70174	0.715924
ENSG00000003249	DBNDD1	0.118358	0.999958	198	230	0.376725	0.423378	1.47428
ENSG00000261353	CTA-14H9.5	0.118373	0.999958	88	115	2.56208	2.91601	1.2328
ENSG00000211786	TRAV8-2	0.118454	0.999958	38	35	0.620148	0.533462	0.721949
ENSG00000279741	RP11-44F14.9	0.118541	0.999958	70	34	1.01964	0.436377	0.694027
ENSG00000120885	CLU	0.118629	0.999958	24657	37113	33.4603	46.1542	1.92233
ENSG00000218537	MIF-AS1	0.118652	0.999958	4236	5033	26.1116	30.9396	1.10975
ENSG00000270264	NDUFB8P2	0.11869	0.999958	43	50	0.763523	0.889288	1.23652
ENSG00000272524	RP11-254F7.4	0.118733	0.999958	14	18	0.383482	0.472184	1.44081
ENSG00000279713	CTD-3035K23.3	0.118854	0.999958	1730	1344	9.59821	6.66905	0.728069
ENSG00000272921	RP11-500M8.7	0.118968	0.999958	1724	1849	19.0402	19.8089	1.17612
ENSG00000241670	AP006222.1	0.119006	0.999958	6	16	0.157411	0.3015	1.66701
ENSG00000276256	AC011043.1	0.119022	0.999958	224	116	0.939606	0.526716	0.654213
ENSG00000263657	RP11-82O19.1	0.119052	0.999958	63	44	0.979805	0.794086	0.748039
ENSG00000259804	CTD-2012K14.7	0.119053	0.999958	87	106	0.932148	1.0985	1.22634
ENSG00000268686	AC010524.2	0.119093	0.999958	11	15	0.0405785	0.0472134	1.54517
ENSG00000126709	IFI6	0.119168	0.999958	2436	3036	26.8929	30.3178	1.37201
ENSG00000197081	IGF2R	0.119185	0.999958	25552	21895	24.5204	20.8388	0.864742
ENSG00000275759	RP11-131L12.3	0.119186	0.999958	41	58	0.743652	0.825939	1.2803
ENSG00000151490	PTPRO	0.119308	0.999958	389	422	0.491291	0.513681	1.24774
ENSG00000196781	TLE1	0.119341	0.999958	2206	2629	4.24272	4.46887	1.15061
ENSG00000101670	LIPG	0.119378	0.999958	70	35	0.0422665	0.0253699	0.729455
ENSG00000224808	SRGAP3-AS1	0.119453	0.999958	29	17	0.618728	0.422623	0.708351
ENSG00000132423	COQ3	0.119458	0.999958	436	488	2.91989	3.1181	1.20597
ENSG00000161929	SCIMP	0.119476	0.999958	1473	1769	3.16953	3.27856	1.25454
ENSG00000089486	CDIP1	0.119506	0.999958	2424	2813	5.20527	6.13807	1.1009
ENSG00000270300	PHACTR2P1	0.11963	0.999958	12	12	0.0945354	0.0757707	1.7254
ENSG00000213886	UBD	0.119723	0.999958	163	213	1.39179	1.5893	1.4584
ENSG00000203907	OOEP	0.119729	0.999958	27	15	0.161505	0.0952552	0.67128
ENSG00000248810	RP11-362F19.1	0.119841	0.999958	56	35	0.149895	0.0812174	0.698277
ENSG00000249852	AC145676.2	0.119928	0.999958	196	152	1.09076	0.75747	0.770445
ENSG00000173013	CCDC96	0.119984	0.999958	83	114	0.417123	0.482795	1.19161
ENSG00000204128	C2orf72	0.119993	0.999958	48	29	0.0991814	0.0650072	0.725234
ENSG00000266916	ZNF793-AS1	0.120106	0.999958	50	61	0.345424	0.368062	1.23682
ENSG00000231066	NPM1P9	0.120114	0.999958	17	26	0.187146	0.276966	1.33755
ENSG00000049192	ADAMTS6	0.120123	0.999958	247	207	0.283996	0.209048	1.4278
ENSG00000196465	MYL6B	0.120159	0.999958	18007	19564	50.3452	52.4446	0.824046
ENSG00000258274	RP11-887P2.5	0.12018	0.999958	30	25	0.131622	0.0974477	0.712257
ENSG00000261857	MIA	0.120205	0.999958	73	82	0.642687	0.527113	1.76615
ENSG00000279049	AL353898.1	0.120261	0.999958	58	82	2.21625	2.90284	1.19884
ENSG00000243289	CTGLF8P	0.120291	0.999958	24	39	0.63599	0.981425	1.34568
ENSG00000107679	PLEKHA1	0.120417	0.999958	1816	2084	0.78042	0.698959	1.17134
ENSG00000205863	C1QTNF9B	0.120551	0.999958	34	46	0.20334	0.251835	1.38501
ENSG00000231875	RP11-346E8.1	0.120577	0.999958	23	17	0.220062	0.183366	0.756477
ENSG00000228623	ZNF883	0.120623	0.999958	67	68	0.241312	0.290482	1.31486
ENSG00000264024	AL901608.1	0.120673	0.999958	6	11	0.795552	1.59046	1.53428
ENSG00000165806	CASP7	0.120723	0.999958	1631	1515	4.32742	3.84583	0.877857
ENSG00000272767	JMJD1C-AS1	0.120736	0.999958	96	82	0.721804	0.554474	0.78987
ENSG00000185760	KCNQ5	0.120821	0.999958	751	829	0.933118	1.11803	1.17626
ENSG00000267021	MIR4321	0.120924	0.999958	14	18	1.68873	2.06975	1.37619
ENSG00000254409	RP11-613D13.4	0.120947	0.999958	8	12	0.0680302	0.107976	1.41462
ENSG00000138378	STAT4	0.12101	0.999958	979	809	2.13801	1.82957	0.859076
ENSG00000232528	RP4-673D20.3	0.121022	0.999958	75	58	0.46892	0.323067	0.724745
ENSG00000087884	AAMDC	0.121099	0.999958	819	1074	4.06755	4.41537	1.26956
ENSG00000105131	EPHX3	0.121148	0.999958	82	65	0.414917	0.332004	0.807757
ENSG00000251301	RP11-81H14.2	0.121171	0.999958	367	402	1.13308	1.31488	1.23723
[truncated: 26,199 more rows]

## Sheet: Fig2 and SuppFigs 3and4
		Normalized Gene Count (CQN)
	Gene ID	Placebo															Denosumab																Rank of Placebo values
Osteoclast Genes Downregulated by DMAB	CTSK	7.02194	8.40723	8.54586	8.62044	5.20455	7.21941	6.21245	6.94443	7.10895	6.07085	8.17478	8.88924	4.56708	4.37155	5.2666	5.12522	7.17562	4.56524	3.88334	4.45144	4.36518	4.92722	3.36045	6.09355	3.71984	5.67744	5.34152	4.08959	4.39936	4.22839		8	12	13	14	3	10	6	7	9	5	11	15	2	1	4
	CALCR	-2.0726	-1.21256	-1.38686	-1.54507	-3.02101	-2.12314	-2.20857	-1.84218	-3.33902	-2.52677	-0.568556	-0.286989	-3.98568	-3.89246	-2.50082	-5.36508	-2.74222	-4.04741	-5.30857	-4.98644	-4.1853	-4.88016	-4.97907	-2.95107	-4.05065	-4.78445	-5.1493	-4.58182	-2.09048	-5.82435		9	13	12	11	4	8	7	10	3	5	14	15	1	2	6
	SIGLEC15	0.279116	1.69098	0.977222	1.2112	-1.54898	-0.201845	-0.291265	0.467384	0.266811	-0.645784	0.737032	2.03673	-1.84303	-1.73333	-0.010377	-1.51217	-0.464	-1.37607	-1.84714	-1.3493	-2.71472	-1.88137	-1.40433	-2.97422	-2.13841	-1.73175	-1.97068	-1.19434	-2.95608	-1.5995		9	14	12	13	3	6	5	10	8	4	11	15	1	2	7
	ACP5	4.64741	6.17754	5.72165	5.95036	3.53251	4.37876	4.42854	4.70615	4.25405	4.24455	5.14449	6.57005	3.14184	2.38639	3.82215	3.17774	4.54285	3.23671	3.05343	2.36261	1.8741	2.82875	2.32869	1.51666	2.0139	3.42004	3.04932	3.37094	1.37841	2.64964		9	14	12	13	3	7	8	10	6	5	11	15	2	1	4
	DCSTAMP	-1.84218	0.0178263	-1.21319	-0.529147	-3.46968	-2.00721	-1.9451	-1.8756	-1.60421	-2.01534	-0.640842	0.159651	-3.87032	-4.90862	-1.65167	-2.06221	-0.492714	-3.22342	-5.91761	-7.04995	-4.2342	-2.94789	-3.91442	-5.80751	-5.012	-1.32145	-3.68442	-3.55799	-5.50002	-5.09199		8	14	11	13	3	5	6	7	10	4	12	15	2	1	9
	OCSTAMP	-3.61751	-3.5696	-3.88243	-3.56721	-6.68208	-4.5498	-4.43317	-2.7202	-2.30249	-5.26406	-3.52912	-3.33688	-5.85878	-7.18727	-5.91761	-6.28227	-4.06443	-5.24304	-6.91941	-5.73627	-5.19512	-4.77166	-4.26356	-5.98204	-5.78889	-5.62969	-4.05769	-5.10018	-7.82796	-6.40473		9	10	8	11	2	6	7	14	15	5	12	13	4	1	3
	TNFRSF11A	-1.0075	0.145025	0.00755694	-0.0734872	-1.54006	-0.820864	-0.790402	-1.07338	-1.4639	-1.62798	-0.0660696	0.659811	-1.36973	-2.5544	-1.28934	-1.42945	-0.573343	-2.04435	-1.86777	-1.62798	-3.40023	-2.07984	-1.92405	-1.02987	-1.57527	-0.456152	-1.56211	-1.36047	-2.38388	-1.89479		8	14	13	11	3	9	10	7	4	2	12	15	5	1	6
	MMP9	7.26433	8.381	7.72425	8.04431	7.76751	7.65732	8.40723	7.86695	8.25632	7.29053	8.48883	8.60521	7.91427	7.20679	7.84841	7.53868	7.82099	7.64914	6.52256	6.60543	6.68308	6.55263	8.68302	7.0912	7.15108	6.73523	7.13894	7.53107	5.30777	7.70726		2	12	5	10	6	4	13	8	11	3	14	15	9	1	7
																																Rank Mean	7.75	12.875	10.75	12	3.375	6.875	7.75	9.125	8.25	4.125	12.125	14.75	3.25	1.25	5.75
Osteoblast Genes Downregulated by DMAB	COL1A1	8.35522	9.77598	11.1284	10.32	7.50842	8.57523	7.69045	9.97361	6.67842	8.31737	9.54357	9.77598	7.22576	7.30378	8.56047	4.42562	7.06201	5.65118	5.68228	4.36239	4.63647	8.68302	3.23671	7.20679	5.8586	7.44947	5.32008	3.69892	4.34664	4.82355		7	11	15	14	4	9	5	13	1	6	10	11	2	3	8
	SPARC	7.41364	8.46112	10.1098	9.81303	6.74005	7.81196	6.4113	8.71536	6.10339	7.07363	8.34249	8.54586	6.80391	6.43136	7.1329	5.11937	6.96623	5.43175	5.61854	5.17485	5.40466	7.55402	4.38072	8.06531	5.03805	6.37579	5.23839	5.18881	5.52564	4.71095		8	11	15	14	4	9	2	13	1	6	10	12	5	3	7
	SP7	1.9693	2.76395	3.58174	3.88728	0.97061	2.80389	0.605692	2.88237	0.820353	1.60245	2.93041	2.69666	1.75264	0.382715	1.38881	0.814742	1.72019	0.306898	0.46827	0.914326	0.637787	2.01942	0.149407	2.78744	-0.168018	1.28843	1.76316	0.370728	0.41945	-0.202649		8	10	14	15	4	11	2	12	3	6	13	9	7	1	5
	SPP1	8.47491	8.73182	9.57425	9.3472	5.78834	8.39405	7.11491	8.40723	6.99386	7.593	9.3472	9.37349	7.54634	5.12375	7.74142	6.54399	8.66711	7.16331	5.58229	7.15108	5.66783	7.56175	4.71863	9.3472	5.33972	7.27738	6.81395	5.82301	4.14235	5.04889		10	11	15	12	2	8	4	9	3	6	12	14	5	1	7
	BGLAP	7.63291	8.54586	9.37349	9.57425	6.00782	8.78235	6.93363	9.06685	6.65988	7.56175	8.79961	8.66711	7.89517	6.19141	7.10302	5.70674	7.55402	6.89634	6.61439	7.26433	5.99859	7.98296	5.44952	8.88924	6.16037	7.18181	8.10817	6.2302	5.57561	6.22307		7	9	14	15	1	11	4	13	3	6	12	10	8	2	5
	IBSP	6.73523	7.53868	8.42052	8.22084	4.70054	6.94443	5.38759	7.3306	5.97729	5.83114	8.05478	8.19763	6.10999	4.52307	6.10669	4.70054	6.52256	4.35561	4.0145	4.78411	4.38273	5.8838	1.76832	9.1539	4.39867	6.09029	5.21891	4.05492	3.93108	3.00326		8	11	15	14	2	9	3	10	5	4	12	13	7	1	6
	ALPL	3.44664	4.60524	4.51988	5.05572	2.90574	3.91453	2.491	3.66118	4.15757	3.55255	4.03189	3.55518	3.61858	2.82902	4.2851	2.60628	2.98752	3.48987	2.61427	3.31891	3.05866	3.9537	2.75107	3.62835	2.63271	3.97683	2.76495	4.17051	1.79932	2.59455		4	14	13	15	3	9	1	8	11	5	10	6	7	2	12
	GJA1	4.35083	4.90223	6.08703	6.38755	3.64234	5.17485	3.08652	4.90339	3.96645	4.09797	4.98941	5.05435	4.33643	3.6291	4.36321	3.86187	5.36339	3.71517	3.44587	4.09797	3.99583	4.29608	2.73806	5.27505	3.41032	4.83216	4.15484	4.52891	3.62835	3.1709		7	9	14	15	3	13	1	10	4	5	11	12	6	2	8
																																Rank Mean	7.375	10.75	14.375	14.25	2.875	9.875	2.75	11	3.875	5.5	11.25	10.875	5.875	1.875	7.25
Secreted Genes Suppressed by DMAB	PRSS35	1.87565	3.9589	4.63828	5.06952	1.81695	2.7389	1.63241	3.90797	0.0122782	1.77168	3.48493	3.94739	1.13161	1.41867	1.86851	1.01768	-0.414079	-0.710572	0.757252	-0.713104	0.227634	-2.66954	0.397731	-1.12575	-0.88995	1.29905	2.71074	-0.0168077	-1.69472	-1.52238		8	13	14	15	6	9	4	11	1	5	10	12	2	3	7
	PTPRZ1	0.526398	1.19934	1.91739	2.13786	-1.18761	0.957966	-0.558994	1.46023	-1.82645	0.138793	1.35561	1.39867	-0.0447192	-1.08265	-0.0602506	-1.12317	-1.23578	-1.20864	-0.2135	-2.28419	-1.00207	-2.36516	-1.46677	-2.25394	-1.19633	-0.737782	-0.105657	-2.68778	-2.16979	-1.55663		8	10	14	15	2	9	4	13	1	7	11	12	6	3	5
	ADAMTS14	-1.14493	-0.689831	-0.325039	0.131245	-1.24378	-1.13237	-1.35763	-0.325039	-1.85063	-1.53288	-0.862556	-0.0577804	-1.15503	-1.83294	-1.10166	-1.21703	-1.64011	-1.79427	-2.50082	-2.23241	-2.44654	-2.20969	-2.59791	-1.95917	-1.85344	-1.4577	-2.12603	-1.79339	-1.60952	-2.49317		7	11	12	15	5	8	4	12	1	3	10	14	6	2	9
	KAZALD1	0.586076	1.59531	2.62573	2.76788	0.456117	0.817826	0.398023	1.8027	-0.35363	0.643861	1.2202	1.27119	-0.322164	0.355394	0.509001	0.327659	-0.466169	-0.21196	0.974608	-0.346844	-0.191921	-1.01231	0.0335759	0.115534	-0.783567	0.0652525	0.745177	0.595689	-0.579562	-0.765965		7	12	14	15	5	9	4	13	1	8	10	11	2	3	6
	DPP4	1.37961	1.89472	3.73401	2.21074	1.1585	1.5153	1.22868	1.49454	1.26476	1.40176	1.71995	2.27318	1.14191	1.23827	1.69811	0.590035	1.01334	1.16318	2.06771	0.781179	0.932273	1.09597	0.886043	0.858639	0.743131	1.62124	0.229296	1.50648	0.261239	0.508129		6	12	15	13	2	9	3	8	5	7	11	14	1	4	10
	SERPINF1	5.49832	6.37189	7.99302	7.70726	4.89975	5.83658	4.34053	6.74488	4.74839	5.58229	6.3258	6.77908	5.32718	4.86288	5.19351	5.29733	4.58744	4.49137	6.27362	4.52891	5.22698	4.11317	4.75644	3.95415	4.13337	5.09343	5.92685	5.27166	3.32316	4.76068		7	11	15	14	4	9	1	12	2	8	10	13	6	3	5
	CREG2	-5.51254	-4.31944	-5.35274	-4.93287	-7.34362	-5.55765	-7.43435	-5.80751	-5.50002	-7.12224	-4.43804	-3.88524	-5.61614	-7.04995	-5.10018	-4.55504	-6.91941	-6.59615	-6.43457	-7.82796	-7.43435	-6.68208	-6.63573	-7.82796	-6.12437	-7.68455	-6.97189	-7.43435	-6.31896	-7.54008		8	14	10	12	2	7	1	5	9	3	13	15	6	4	11
	C1QTNF6	1.07683	1.57207	2.39873	2.45028	0.130874	0.799314	0.6327	1.85503	0.464902	1.00805	1.14947	1.47635	0.31596	0.553632	0.955489	0.769644	0.469782	0.237718	0.449332	0.184576	0.511739	0.304559	-0.203806	0.157264	0.9088	1.31951	1.0123	0.0385591	0.0525386	0.529776		9	12	14	15	1	6	5	13	3	8	10	11	2	4	7
	LIF	-0.921821	-0.509536	-0.847011	-0.215281	-1.65662	-1.52667	-1.29968	-1.04288	-0.504871	-0.555866	-0.559969	-0.189216	-2.31666	-0.568104	-0.506372	-1.34411	-2.95107	-0.367102	-1.35308	-1.50297	-3.57204	-1.5249	-2.0317	-2.60213	-2.64271	-0.472369	-4.68767	-2.66393	-2.66525	-2.18394		6	11	7	14	2	3	4	5	13	10	9	15	1	8	12
	UCN2	-2.71886	-4.60953	-3.70929	-3.02432	-4.99482	-4.6944	-3.82926	-3.17054	-3.64536	-2.7202	-3.95249	-2.6259	-4.59263	-3.67126	-3.63531	-4.73189	-5.12561	-5.24304	-4.28086	-6.5218	-5.19512	-4.5498	-3.90843	-5.46092	-4.58709	-4.03762	-4.7132	-3.24512	-4.48481	-4.25003		14	3	7	12	1	2	6	11	9	13	5	15	4	8	10
	CGREF1	-0.543716	0.75586	1.55124	1.39303	-0.590178	-0.135101	-0.406359	0.995853	-1.43176	-0.720597	0.548874	0.619837	-0.939851	-0.983528	-0.225287	0.168459	-0.834483	-1.22423	0.326759	-1.27892	-0.625997	-1.19499	-1.32578	-1.67227	-0.847011	-0.528169	-0.0110865	-0.144252	-0.65251	-0.97186		6	12	15	14	5	9	7	13	1	4	10	11	3	2	8
	BAMBI	2.45213	3.45947	3.91028	4.59154	1.66074	3.16635	1.49617	3.59109	1.58869	2.05306	3.69696	3.51657	1.6963	1.38635	2.37056	2.29398	1.93332	1.91782	3.29446	1.11547	1.99671	1.21551	1.5723	1.58102	1.11729	2.61627	2.84594	1.38517	1.30944	1.93138		8	10	14	15	4	9	2	12	3	6	13	11	5	1	7
	OVCH1	-5.21474	-5.73627	-4.07169	-4.81834	-2.64141	-3.73155	-5.77263	-4.24604	-1.09405	-6.72562	-4.93969	-3.98568	-3.72595	-6.47814	0.0563211	-4.86621	-5.68992	-5.41222	-4.09322	-4.32344	-4.90862	-4.58709	-5.22445	-3.23384	-4.98644	-5.85878	-5.19512	-4.2891	-3.91761	-2.95772		5	4	9	7	13	11	3	8	14	1	6	10	12	2	15
	OMD	4.18051	4.75152	5.8923	6.39148	3.61141	5.32718	2.85624	4.98557	3.78808	4.03992	5.15652	5.60482	5.24826	3.08068	4.1588	5.06813	3.03275	4.02985	5.30254	2.53084	4.05323	3.17712	3.95841	2.03458	2.88131	3.94188	4.53215	2.98952	2.17116	3.00411		7	8	14	15	3	12	1	9	4	5	10	13	11	2	6
	CST3	6.06442	6.79892	7.29715	6.50561	4.96407	5.78571	5.14598	5.98334	5.83932	5.81761	5.86138	7.38551	5.22698	5.14299	5.96826	6.18446	5.73927	5.45151	5.44357	5.01541	5.67263	5.45551	4.79347	5.35422	4.9716	5.85583	5.89515	4.89975	4.24057	5.31655		11	13	14	12	1	5	3	10	7	6	8	15	4	2	9
	ADAMTS2	1.30658	1.77211	3.89145	2.93288	0.510222	1.60589	0.934199	2.04306	0.866714	1.23555	1.5935	2.23281	0.946572	0.735414	1.40059	1.80709	0.941839	0.760055	1.80221	0.518891	0.950818	1.03381	0.698746	0.232066	0.233728	2.15159	1.42245	0.639242	0.41146	0.751873		7	11	15	14	1	10	4	12	3	6	9	13	5	2	8
	PAMR1	0.82448	1.10601	3.9042	2.42088	-0.379739	1.4469	0.216365	2.19153	0.150706	0.919137	1.45828	1.30361	0.270009	-0.283097	0.321125	1.05228	-0.104534	0.420045	2.3854	-0.9637	0.200023	-0.203444	-0.332174	-0.311172	-0.518924	-0.0161074	0.509001	1.14293	-1.04766	-0.477285		7	9	15	14	1	11	4	13	3	8	12	10	5	2	6
	PCOLCE	2.41322	2.34811	6.63245	2.82488	1.90377	3.47547	2.06922	2.95528	1.93734	1.88915	2.56068	3.13659	1.6841	2.17844	1.11828	5.03536	3.01029	2.16211	6.51831	1.6267	2.70376	2.39758	2.63884	2.27364	1.76183	2.04193	3.12542	3.5357	2.24221	3.28902		9	8	15	11	4	14	6	12	5	3	10	13	2	7	1
	IL1R2	-0.272107	-0.202271	-0.188491	-0.0771783	0.79191	0.792459	2.37465	1.32455	1.3706	0.258595	1.29048	1.88605	0.41022	0.991942	1.59991	-0.110439	0.558461	-0.326738	-0.0796019	1.0123	-0.354405	1.18099	-0.499819	0.409305	-0.218743	0.596929	-0.421932	-0.36628	1.56975	0.404356		1	2	3	4	7	8	15	11	12	5	10	14	6	9	13
	SEMA3D	-0.435421	0.117276	2.5168	1.9643	-1.10999	0.380885	-0.935226	0.50174	-1.53931	-0.560415	0.520679	-1.28172	-0.610626	-1.43627	-1.4577	-0.272107	-0.639265	-0.429543	0.890542	-1.56211	-0.247892	-0.81604	-0.813333	-1.26597	-1.05579	-1.65249	-0.259159	-0.931187	-1.37045	-1.78697		9	10	15	14	5	11	6	12	1	8	13	4	7	3	2
	CPZ	0.37556	1.02028	1.61162	2.22792	-0.558994	-0.0254676	-0.0935201	1.36988	-0.417991	-0.302504	0.374912	0.637201	-0.257036	-0.31195	0.778056	-0.166914	-0.32337	-0.280651	-2.41759	-1.68729	0.252104	-0.763926	-1.30872	0.119934	-0.711042	2.15115	-0.367494	-2.18187	-1.37332	-1.6666		9	12	14	15	1	7	6	13	2	4	8	10	5	3	11
	CTHRC1	2.10318	2.97395	4.08907	4.04042	1.44877	2.80052	1.92001	3.16847	2.15957	2.09403	2.89811	2.94685	1.32558	1.67529	2.5522	2.35676	2.29398	1.64916	2.21683	1.8027	2.14498	1.90574	1.3925	1.44505	1.35513	3.0752	2.81579	2.06685	0.878062	1.78276		6	12	15	14	2	9	4	13	7	5	10	11	1	3	8
	CHAD	6.71134	8.22084	9.54357	8.85269	4.96532	7.41364	5.02334	8.16348	5.19822	6.43945	8.00315	8.14112	6.78897	5.25823	6.32202	5.97729	5.32718	5.24496	9.40032	4.87075	5.77525	3.92594	4.67679	4.81278	4.84288	5.56897	6.97172	4.22839	3.43643	4.81505		7	13	15	14	1	9	2	12	3	6	10	11	8	4	5
	CPE	5.00493	5.89515	6.77908	6.9883	4.10273	5.76745	3.6775	5.9563	4.41739	4.70796	5.98638	6.42733	5.49417	4.29215	4.51494	6.13665	4.20863	4.48198	5.752	3.85408	4.90214	3.5893	4.93206	3.85545	3.85961	4.78912	5.37636	4.89147	2.81912	4.4782		7	10	14	15	2	9	1	11	4	6	12	13	8	3	5
	BMP8B	1.47341	1.91577	2.39143	2.34433	0.163077	2.13526	0.559618	1.73516	0.793013	1.16046	1.8286	2.14454	1.71815	0.267807	0.959318	1.40081	0.872642	0.932009	2.29467	0.234745	1.28425	0.844962	0.386348	-0.108572	1.0628	0.904353	1.42126	-0.12945	0.197041	0.843001		7	11	15	14	1	12	3	9	4	6	10	13	8	2	5
	FOLR3	2.9254	3.18247	1.72177	3.20388	3.45083	3.47582	3.82933	6.2995	3.65057	2.95474	3.99914	2.94867	6.14002	2.63248	3.79469	3.0703	3.54468	2.91107	3.45774	3.1709	2.66181	3.50181	2.74963	3.33028	2.67861	2.87516	3.10643	1.97232	3.9193	3.3668		3	6	1	7	8	9	12	15	10	5	13	4	14	2	11
	NELL1	-5.40056	-3.12493	-0.98285	-1.3493	-5.75355	-2.84061	-5.22445	-2.30923	-3.72331	-5.54489	-1.6353	-2.18696	-6.02668	-7.18727	-3.42928	-0.965422	-5.26406	-5.51254	-3.78502	-7.34362	-5.05871	-7.43435	-6.05272	-6.68208	-4.42841	-5.58464	-4.7259	-5.44886	-8.20092	-7.26608		5	9	15	14	3	10	6	11	7	4	13	12	2	1	8
	MMP25	4.02108	4.2559	3.10754	4.47664	4.34053	5.23348	5.8448	4.43377	5.36155	4.31394	4.66234	4.35216	4.46754	4.13112	4.65478	4.18944	4.46836	4.12606	4.08331	4.58136	4.22164	4.60163	4.28776	4.18652	3.68714	3.90797	3.69974	2.60864	4.86971	4.07584		2	4	1	10	6	13	15	8	14	5	12	7	9	3	11
	FOLR1	-0.857434	-1.0752	-0.552627	-0.543716	-1.8404	-1.12575	-1.12644	-0.835088	-1.43106	-1.71302	-1.80324	0.069525	-0.595076	-2.75935	-1.41834	-0.81171	-1.78891	-1.60029	-0.452684	-2.20633	-1.59137	-1.98133	-3.27885	-1.90619	-1.54345	-1.88032	-0.961878	-2.8465	-1.60787	-1.7104		10	9	13	14	2	8	7	11	5	4	3	15	12	1	6
	IMPG1	-3.0716	-3.14079	-2.98904	-3.2395	-4.15648	-3.97569	-4.29788	-3.42682	-4.18919	-3.02752	-2.24039	-2.86342	-2.56811	-3.24893	-2.77855	-2.92267	-4.09672	-3.20749	-3.04581	-5.33213	-3.55309	-3.72079	-4.05769	-5.52551	-4.02045	-4.10406	-3.53841	-3.48171	-3.68972	-4.52011		9	8	11	7	3	4	1	5	2	10	15	12	14	6	13
	FNDC1	1.91005	3.27704	4.87192	3.04686	1.26947	2.89709	0.236005	2.72977	2.83087	1.75736	2.46386	3.31013	2.51448	1.3874	2.29064	3.55552	1.36484	2.36632	2.77984	1.50695	2.34022	1.03628	1.89097	0.629296	0.82584	3.21156	1.80841	2.09953	0.89955	1.86125		5	13	15	12	2	11	1	9	10	4	7	14	8	3	6
	C1QTNF1	2.82114	3.16579	3.99279	4.22023	2.02388	3.20542	1.9358	3.4629	2.60414	2.63025	3.31956	3.68512	3.24238	2.16587	2.93235	2.68771	2.27182	2.52863	2.93473	1.74526	2.27585	2.80437	2.87151	2.62736	1.78211	3.00326	2.97769	3.17457	1.89407	2.64177		6	8	14	15	2	9	1	12	4	5	11	13	10	3	7
	THEM6	2.75011	2.95813	2.87464	3.24432	2.12021	2.57892	2.26472	2.96631	2.51294	2.92055	2.47165	2.73613	2.97229	2.46289	2.88436	2.33004	2.73103	2.57607	2.27651	2.43097	2.37787	2.3426	2.32488	2.58128	2.53731	2.73003	2.6727	2.63464	2.20738	2.37244		8	12	9	15	1	6	2	13	5	11	4	7	14	3	10
	PDZD2	0.462441	0.728084	2.55328	1.95453	0.335275	0.819526	-0.0760769	1.36507	-0.0949266	0.749519	1.13748	1.96077	0.330797	0.178954	0.433167	0.154417	0.133571	0.480339	1.78299	0.537783	0.275442	0.0598738	0.558754	0.0489434	-0.343931	-0.182328	0.840935	1.12445	0.350597	0.690684		7	8	15	13	5	10	2	12	1	9	11	14	4	3	6
	OLFML2B	3.37981	4.00696	4.51341	4.5079	2.44984	3.4384	2.01569	3.75985	2.97738	2.90359	3.80355	3.58283	3.0839	2.28547	3.37981	3.66235	2.50078	3.10328	2.74682	1.98702	3.2528	3.27673	3.0961	1.98529	2.03546	4.33458	2.64059	2.68321	2.1564	2.24408		7	13	15	14	3	9	1	11	5	4	12	10	6	2	7
	CCBE1	-0.873638	-1.40064	-0.624082	-1.00806	-2.45886	-0.851928	-1.61738	-1.55988	-2.1047	-1.05208	-1.70618	-2.17859	-0.915131	-2.14144	-0.587818	-2.02018	-1.79055	-1.42276	-1.40433	-2.23697	-2.02112	-0.820306	-1.9451	-2.19328	-2.22332	-1.4821	-0.880811	-3.29485	-2.08087	-1.92519		12	8	14	10	1	13	6	7	4	9	5	2	11	3	15
	THBS4	2.10017	2.29064	9.40032	4.59583	4.78086	5.56237	2.60053	3.28613	2.74273	3.41032	3.78021	3.38153	1.31441	6.0171	2.11104	3.57845	3.65682	1.34193	6.73042	4.11615	4.37297	1.35631	5.05161	4.01244	0.986941	3.56072	3.88099	5.6301	1.58193	5.70181		2	4	15	11	12	13	5	7	6	9	10	8	1	14	3
	LAD1	-5.28641	-6.43457	-5.48785	-6.76644	2.20247	-5.50002	-4.67632	-4.44811	-5.60017	1.3612	-6.47814	-5.67298	-5.19512	2.76624	-4.75877	-5.52551	-2.39955	-5.44886	-5.28641	-1.92212	-4.73806	-4.09672	0.774105	-5.98204	-5.03485	-2.63365	-3.72331	0.894634	-4.84604	-4.56107		8	3	7	1	14	6	11	12	5	13	2	4	9	15	10
	SERPINA12	-2.52803	-2.49447	-3.21125	-1.96388	-4.35544	-1.77181	-4.58709	-2.56318	-2.59916	-3.9966	-4.55504	-3.24316	-2.87421	-5.32021	-1.9364	-3.98875	-2.71334	-3.38558	-2.75647	-4.21384	-4.1853	-3.40236	-4.95386	-3.50064	-4.0103	-4.60422	-2.18905	-6.34721	-3.57741	-3.43172		11	12	7	13	4	15	2	10	9	5	3	6	8	1	14
	TSPEAR	-4.30193	-4.49446	-4.38731	-2.97922	-4.66425	-5.89615	-3.90534	-3.8034	-3.8205	-5.05088	-3.61188	-4.18138	-3.69216	-4.88016	-3.04904	-4.90175	-4.19354	-5.32021	-4.64957	-6.05272	-4.06117	-3.79354	-6.72562	-5.00407	-4.81834	-4.73189	-4.44811	-5.15951	-3.04422	-5.65877		7	5	6	15	4	1	9	11	10	2	13	8	12	3	14
	NCAM1	2.85008	2.80969	4.14043	3.75864	1.96972	2.75841	1.05094	2.80222	1.80375	2.51177	3.28019	3.78104	3.84155	2.20048	2.10777	2.41162	2.08545	2.57372	3.64023	1.93004	2.41049	2.20961	2.72195	0.762307	1.29702	2.22857	2.47143	3.03302	1.64983	2.33116		10	9	15	12	3	7	1	8	2	6	11	13	14	5	4
	CES1P1	-2.57059	-4.56107	-1.34343	-4.10018	-1.3159	-3.83492	-4.98644	-2.39495	-1.71469	-5.58464	-1.81747	-4.05447	-1.76672	-7.26608	-3.55309	-5.80751	-3.5432	-4.79699	-2.62014	-5.41222	-2.9307	-3.41852	-5.75355	-6.43457	-2.50082	-5.43725	-3.81172	-6.12437	-4.25502	-1.88548		9	4	14	5	15	7	3	10	13	2	11	6	12	1	8
	CPN2	-0.0301127	0.852873	0.579746	1.90787	-0.640239	0.435597	-0.458258	0.747231	-0.699486	-0.528701	0.317893	0.939021	-0.241902	-0.530121	0.526736	0.469479	-0.233753	-0.248678	-0.28106	-1.00693	0.343881	0.264473	-0.218374	-1.6838	-0.52158	-0.238433	0.582537	-1.42129	-0.114625	-0.44204		7	13	11	15	2	9	5	12	1	4	8	14	6	3	10
	BGN	6.1949	7.31714	9.85123	7.79403	4.92964	7.11491	5.06122	7.145	6.28466	6.12994	7.43505	7.61683	6.31072	5.40849	6.35639	7.91427	5.5935	6.30697	8.34249	5.04481	6.82911	5.44555	6.014	6.02021	4.80614	6.33339	6.61439	5.97729	4.58461	5.57561		5	11	15	14	1	9	2	10	6	4	12	13	7	3	8
	SCGN	-4.35544	-4.15283	-3.05267	-1.92864	-3.50302	-3.45422	-2.64791	-2.3817	-1.76672	-4.8868	-1.57829	-2.04126	-1.83472	-1.32003	-1.75231	-2.76816	-4.41868	-2.44081	-1.95662	-6.14661	-4.5498	-6.1955	-3.95616	-2.89445	-3.65532	-3.63294	-4.22596	-2.22332	-3.8205	-2.37117		2	3	6	10	4	5	7	8	12	1	14	9	11	15	13
	LYNX1	1.20708	1.76475	2.99207	2.93688	0.600435	1.79752	0.283604	1.96035	0.656586	1.0886	1.71053	1.73759	1.17462	0.798163	0.467384	1.83638	0.559331	1.12135	1.89537	0.50301	1.06045	0.520679	0.864423	0.893246	0.139464	1.11877	1.64303	1.7083	0.0777208	1.33977		8	11	15	14	3	12	1	13	4	6	9	10	7	5	2
	PTX3	4.13984	4.6843	3.59975	4.7465	3.08216	5.12522	4.38931	4.48269	3.83581	3.48636	5.14898	5.45351	4.52815	3.42037	5.36339	4.32769	3.88728	4.31197	4.91643	3.80837	4.01391	4.03609	3.56585	3.21216	3.13811	4.83114	4.41903	2.94294	4.49521	4.35819		6	10	4	11	1	12	7	8	5	3	13	15	9	2	14
	CD8A	2.25237	2.62258	0.589469	1.55076	-0.258323	1.9296	2.07305	1.95019	2.34238	1.96783	1.7728	0.91785	1.78477	1.26299	1.61829	1.64075	1.1585	1.33303	0.130874	1.29931	1.76992	1.45068	1.00032	1.49847	1.58496	1.78861	2.10647	0.0846612	1.21575	1.22396		13	15	2	5	1	9	12	10	14	11	7	3	8	4	6
	NETO1	-5.00407	-4.50427	-5.03485	-4.83201	-5.00407	-5.51254	-3.3348	-5.87649	-4.63806	-5.98204	-5.30857	-3.76214	-3.24316	-3.40459	-4.54497	-7.12224	-4.35082	-4.6944	-4.9241	-5.26406	-4.70699	-4.77166	-6.17136	-4.03408	-5.73627	-6.81414	-5.75355	-4.3152	-5.26406	-5.15951		6	11	5	8	6	3	14	2	9	1	4	12	15	13	10
	WISP1	-0.0813798	0.490061	1.7013	2.14671	-1.00806	0.769911	-1.3244	1.07405	-0.799282	-0.75176	0.521898	0.307599	-0.97483	-0.769093	-0.710097	1.77545	-0.957947	-1.34263	1.00986	-2.2686	-0.168769	-2.13148	-1.11182	-1.5249	-1.11182	0.154104	0.00518289	-1.69148	-1.70778	-1.33549		8	10	14	15	2	12	1	13	4	6	11	9	3	5	7
	DNASE1L3	4.98301	4.95163	4.12213	5.34332	4.16285	5.102	3.99914	4.73638	4.86288	4.79642	5.00623	4.96783	5.16412	4.10993	6.03899	4.43752	5.04617	4.99456	4.45929	4.03086	4.49747	4.83963	3.89193	4.594	4.41445	5.07649	4.79642	3.22729	3.98345	4.41972		10	8	3	14	4	12	1	5	7	6	11	9	13	2	15
	FCGR3B	4.69362	4.77681	4.20806	4.72274	5.38196	5.8586	6.14677	5.80689	6.89107	4.97666	6.19141	5.03402	5.53847	5.78834	5.30952	4.96532	5.5558	4.82572	5.03134	5.78571	5.12669	5.86695	3.50036	4.95163	4.94302	4.94302	4.6586	3.72646	5.80957	5.06536		2	4	1	3	8	12	13	11	15	5	14	6	9	10	7
	RELN	-0.174021	-0.390896	-0.915131	-1.43176	-0.639265	-0.94272	0.499895	-0.922904	-1.96492	-1.08828	-0.909333	-2.91596	-1.67473	-0.100177	-0.620269	-1.49453	-1.47906	-0.97483	-2.87708	-0.733139	-0.955442	-3.39159	-0.841065	-0.410326	-2.02018	-1.98722	-2.47551	-0.806287	-0.555432	-1.65662		13	12	8	4	10	6	15	7	2	5	9	1	3	14	11
	FCN2	3.71322	-0.297712	-1.33329	2.83251	2.48433	-1.48134	-1.36625	3.90277	3.89622	1.32165	-0.115368	-0.349531	0.410863	1.57207	3.89895	-1.64091	3.62055	1.31492	-3.02432	-0.0275863	0.10023	1.42558	0.546718	1.65758	2.09094	0.157917	1.75602	-0.39217	2.3078	-0.884299		12	5	3	11	10	1	2	15	13	8	6	4	7	9	14
	LOXL4	0.284306	0.796261	1.92701	1.6519	0.445765	0.683074	-0.378758	0.942666	-0.545548	0.26604	1.12187	1.24899	-0.235261	0.0933722	0.206587	0.101983	0.189232	0.019564	0.840392	-0.359059	0.178645	-0.548344	0.426365	-0.544161	-0.0986851	0.0688581	0.566133	1.43435	-0.186111	0.632133		7	10	15	14	8	9	2	11	1	6	12	13	3	4	5
																																Rank Mean	7.38182	9.30909	11.1455	11.9636	4.16364	8.70909	4.90909	10.3636	5.87273	5.89091	9.74545	10.4909	7.03636	4.49091	8.47273
Secreted Genes Upregulated by DMAB	CXCL13	-5.26406	-6.1955	-3.03558	-2.3353	-4.42375	-5.36508	-1.68808	-5.96288	-3.87907	-2.42732	-3.42268	-2.54374	-2.98418	-2.0123	-3.65295	-3.27662	2.27606	-4.25502	-5.35274	-0.051945	-3.92689	0.509001	-3.84654	-0.475988	1.49947	-1.04834	-3.05949	-4.8868	-3.75419	-4.60953		4	1	9	13	5	3	15	2	6	12	8	11	10	14	7
	LCN8	-2.72576	-4.11558	-5.18631	-1.24999	-3.86728	-4.87348	-3.50793	-5.11666	-4.84604	-0.700462	-5.57146	-4.29393	-3.9966	-2.95772	-5.80751	-4.39157	0.0645522	-3.77911	-1.08576	-3.81172	-0.73679	-3.81462	-3.95616	-2.58475	2.75591	-0.382293	-7.18727	-1.55915	-4.29393	-6.17136		13	8	3	14	10	5	11	4	6	15	2	7	9	12	1
	SCG2	-3.48932	-2.29432	-2.32132	-1.4954	-4.99482	-2.0851	-4.05447	-3.06967	-3.36993	-4.54497	-3.79743	-5.02732	-3.41348	-2.57429	-2.96453	-1.1544	-2.27539	-3.23165	-2.99097	-3.63531	-1.29835	-3.86448	-2.23126	-2.39613	-2.82009	-0.0703079	1.34463	-2.79178	-3.06967	-1.69227		6	13	12	15	2	14	4	9	8	3	5	1	7	11	10
	HHIP	-3.59938	-4.2891	-1.45078	-4.40936	-3.69467	-3.16676	-3.61751	-5.39016	-4.10018	-5.30857	-4.15283	-4.98644	-4.18919	-3.31673	-5.36508	1.12471	-3.8205	-3.30072	-3.40459	-2.98252	-3.74314	-5.18631	-2.56934	-3.37414	-4.88016	-4.1979	-5.65877	-0.797224	-4.8595	-3.48171		12	6	15	5	10	14	11	1	9	3	8	4	7	13	2
	MST1L	-2.22649	-1.62956	-1.6369	-1.25689	-2.29807	-2.97114	-0.738758	-1.54006	-1.962	-1.37332	-2.50082	-1.18634	-2.32832	-2.51016	-1.33041	-0.591235	-0.753959	-1.9071	-1.04346	-1.52574	-0.926038	-2.20857	-1.5979	-0.77598	-0.322553	-1.28998	-0.42113	-1.87053	-0.27172	-0.614588		6	9	8	13	5	1	15	10	7	11	3	14	4	2	12
	CRTAC1	0.250803	1.29074	5.66783	1.33013	-1.37832	3.05156	-0.726151	1.88387	2.11769	-0.698994	0.518314	0.730369	-1.41315	1.12702	0.0978522	8.23257	3.51037	0.905198	4.63105	-0.996529	2.24408	-1.65585	1.2571	1.5302	0.150382	0.214772	2.6293	1.06382	-0.71693	1.14645		6	10	15	11	2	14	3	12	13	4	7	8	1	9	5
	MMP1	-5.15951	-5.20399	-4.5768	-4.17293	-5.19512	-6.5218	-3.02587	-3.11577	-2.96779	-5.78889	-3.25322	-3.87032	-5.28641	-6.86813	-6.43457	1.27805	-2.29298	-5.40056	-4.42375	-7.82796	-4.97907	-3.52205	-5.58464	-5.19512	-3.29873	-4.56107	-3.8733	-7.18727	-4.20608	-4.59791		8	6	9	10	7	2	14	13	15	4	12	11	5	1	3
	APOA1	-2.69314	-3.28278	-2.52677	-2.75647	-4.95386	-2.65468	-3.38558	-3.03242	-2.23824	-3.6378	-4.15648	-2.99097	-3.04258	-2.75783	-3.30669	-1.89479	-2.67653	-2.42853	-2.61617	-2.65058	-1.98906	-2.41532	-3.37195	-1.92954	-2.77989	-3.25505	-2.28849	-1.79702	-1.78533	-2.21677		12	6	14	11	1	13	4	8	15	3	2	9	7	10	5
	IL24	1.27021	1.22645	-0.23806	0.252758	0.505698	0.767376	1.69768	1.25659	1.27021	1.42294	0.585212	0.981662	1.69789	1.26249	0.779782	0.000907015	2.10509	1.04019	0.527944	0.700733	0.650556	1.25634	0.457024	1.9296	5.13852	1.82377	0.957427	-0.132906	0.968217	0.316278		11	8	1	2	3	5	14	9	11	13	4	7	15	10	6
	SBSPON	-1.54345	-1.22553	0.212352	-0.990587	-1.15992	-0.137791	-1.4624	-1.39351	-1.35308	-1.86234	-0.809899	-1.55433	-1.9966	-0.414478	-1.89973	-0.0587978	-1.18369	-0.699486	-0.156814	-0.998391	-0.933517	-1.40284	0.6142	0.357984	-1.69148	-0.611126	-1.66825	1.5178	-0.967863	-0.0905905		5	9	15	11	10	14	6	7	8	3	12	4	1	13	2
	CRLF1	0.417874	0.188916	3.30851	-0.178695	0.853967	0.848719	0.850903	0.500474	0.228318	0.456426	0.0346315	0.187556	0.475631	1.12006	-0.0548752	5.27675	1.46955	0.287785	1.24529	0.555739	0.329693	0.612398	1.58869	0.604196	0.527047	0.781724	0.205157	1.33401	0.793894	0.702695		7	5	15	1	13	11	12	10	6	8	3	4	9	14	2
	CYTL1	1.54636	1.54545	6.69245	1.78861	1.18828	3.34531	2.65611	1.57346	1.25959	1.26655	4.08014	5.80423	0.980592	0.879694	1.79276	3.27827	2.22656	1.62351	9.93143	1.32242	1.74432	1.5944	3.54035	2.13592	0.761723	0.868689	3.35581	1.26972	2.04063	2.08568		7	6	15	9	3	12	11	8	4	5	13	14	2	1	10
	CCL19	-1.99383	-0.873638	-0.984636	0.115899	-0.749664	-0.190408	1.7356	-1.7751	-1.30101	1.55586	-0.621204	-1.84135	0.356359	2.19918	-1.86234	-3.3503	3.53105	0.0101139	-3.84654	1.12135	-1.19567	1.60455	-0.259568	2.83113	1.87585	3.67795	-0.063353	1.05733	-0.349123	-0.676236		1	7	6	11	8	10	14	4	5	13	9	3	12	15	2
	MMP3	-5.62969	-1.08383	4.4881	-0.923445	-7.82796	-0.987518	0.71384	-0.52525	-4.29393	-4.63197	-0.312763	1.69406	-5.29623	-1.06964	-6.47814	2.71255	0.315646	-3.61188	8.22084	-6.97189	-0.753959	-4.43317	-1.87364	-0.480725	-6.68208	-4.53507	-0.432332	-1.15315	-5.33213	-0.265688		3	7	15	10	1	9	13	11	6	5	12	14	4	8	2
	ITIH3	-3.3937	-2.60628	-1.32878	-2.60889	-0.885396	-2.07052	-2.65593	-2.77149	-4.37858	-1.0646	-2.56934	-3.70106	-3.16676	0.138154	-4.08192	-3.11409	-2.94153	-2.22759	-4.01367	-1.31731	-2.297	-2.73318	1.30733	0.421906	-2.96779	-1.27004	-3.27885	1.61986	-2.02598	-0.35038		4	9	12	8	14	11	7	6	1	13	10	3	5	15	2
	SCUBE3	-1.33763	-1.34697	-0.939313	-0.847011	-1.28099	-1.34558	-1.71302	-0.897319	-1.71382	-1.04576	-1.54079	-1.85694	-1.00088	-1.32878	-1.14119	-0.381761	-0.693475	-1.95825	-0.598247	-2.06012	-0.673824	-1.55836	-0.029783	-0.690395	-0.798777	-0.271341	-1.45528	0.648524	-1.08324	-1.05705		7	5	13	15	9	6	3	14	2	11	4	1	12	8	10
	DEFA5	-1.08828	-1.38757	-2.14358	-2.75647	-2.27648	-1.97267	-0.821371	-0.960155	-1.01174	-0.895646	-1.22625	-2.50642	-1.65928	-4.76503	-1.70357	-1.3832	-1.57185	-0.253804	0.371617	-0.302916	-0.691817	-0.322975	-1.90802	-0.712587	-0.508134	-1.72907	-0.839407	-0.597692	-1.23179	-0.855176		11	9	5	2	4	6	15	13	12	14	10	3	8	1	7
	FCER2	1.78907	1.60431	-0.168018	0.598092	1.34947	1.3735	1.50411	0.924991	1.13368	1.37325	0.991407	1.92001	2.49317	0.981388	1.32689	0.227634	2.38824	1.24801	1.36507	0.366202	0.65805	1.98549	0.96168	1.92659	5.50248	1.75557	0.571746	-0.0810274	0.728619	0.577682		13	12	1	2	8	10	11	3	6	9	5	14	15	4	7
	WNT16	-4.10811	-3.5501	-1.06964	-5.34254	-5.27601	-3.37414	-3.79059	-4.14136	-3.76214	-3.21125	-5.50002	-3.77652	-2.91596	-1.25212	-3.77068	-3.51696	-2.92741	-3.39159	-1.00265	-4.20156	-3.37195	-3.04741	-2.56811	-0.526208	0.579746	-2.48141	-4.73806	-3.19967	-3.24512	-3.41632		5	10	15	2	3	11	6	4	9	12	1	7	13	14	8
	PRG4	1.9806	1.52881	7.70726	1.36171	3.23517	5.50666	2.12543	2.12307	2.43555	2.53496	2.29334	1.72399	1.78348	2.91807	3.1442	10.0173	5.33075	1.97034	5.38009	2.10338	1.25098	2.22633	2.65919	1.10733	2.12497	1.84	1.99295	3.29351	1.82951	3.05102		5	2	15	1	13	14	7	6	9	10	8	3	4	11	12
	GREM1	-4.01698	-2.74368	-0.292058	-3.77359	-6.68208	-1.04518	-6.59615	-1.6426	-4.79037	-6.25467	-0.878096	-3.22971	-5.51254	-3.92689	-6.02668	1.68618	-1.62388	-5.00407	0.413229	-4.15283	-0.0931306	-6.07368	-2.0485	-0.592633	-3.21746	0.597207	-0.462913	-3.41632	-3.247	-0.164605		7	11	15	9	1	13	2	12	6	3	14	10	5	8	4
	TLL2	-4.56653	-5.24304	-4.37858	-5.26406	-4.81834	-4.56653	-5.94082	-5.12561	-5.02732	-4.58182	-5.36508	-5.07627	-5.57146	-4.96167	-5.08416	-5.24304	-5.85878	-4.49965	-5.17747	-3.80891	-4.97907	-4.47444	-3.09663	-5.54489	-4.86621	-3.74874	-5.60017	-2.1708	-5.43725	-5.51254		13	5	15	4	11	13	1	6	9	12	3	8	2	10	7
	DKK2	-3.10551	-2.00814	-0.132906	-1.20028	-1.82813	-1.99568	-3.13904	-2.33745	-1.84406	-1.10297	-3.2726	-2.94789	-3.46968	0.432248	-3.18784	-2.2896	-2.0745	-3.03399	-0.513684	-0.487896	-0.146997	-3.30072	0.888473	-1.69733	-2.46015	-1.93348	-0.820306	2.21335	-3.8733	-0.64335		5	8	14	12	11	9	4	7	10	13	2	6	1	15	3
	LECT1	-2.84796	-3.96653	0.312797	-3.80046	-2.35829	-0.763926	-2.21878	-2.53191	-2.96779	-3.30876	-1.02616	-1.45002	-3.20183	-4.18138	-1.70019	-0.991137	-2.88469	-2.23241	3.0384	-3.7678	-3.14988	-2.21565	-0.742776	-3.59688	-2.26176	-2.59133	-1.7203	-4.53026	-3.16862	-2.08603		7	2	15	3	9	14	10	8	6	4	13	12	5	1	11
	COL4A6	-4.33756	-3.02432	-3.05267	-3.37414	-1.87468	-2.842	-4.68215	-5.19512	-4.53989	-3.00242	-2.82627	-4.63197	-4.96167	-1.52898	-4.525	-5.41222	-4.53026	-3.74584	-4.53507	-2.62294	-3.3348	-4.62597	-0.244726	-0.931187	-3.91146	-2.75783	-3.66044	0.429438	-4.06117	-1.77864		7	10	9	8	14	12	3	1	5	11	13	4	2	15	6
	WFDC2	-0.989443	-1.08024	-1.21195	-1.23851	-1.18501	-0.663193	-1.83121	-0.899754	-1.61968	-1.43176	-0.81604	-1.3949	-1.09983	-0.82675	-1.15253	-1.37538	-0.880254	-0.975416	-1.41163	-0.830073	-0.32834	-0.774506	-0.88137	0.420972	-0.924929	-0.173291	-0.669069	1.11243	-0.726151	-2.29072		11	10	6	5	7	15	1	12	2	3	14	4	9	13	8
	RLN2	-2.84346	-1.6739	-3.47424	-3.59451	-3.65772	-3.0291	-1.41834	-3.23384	-3.62555	-3.82328	-2.85871	-2.95266	-3.08378	-3.79743	-3.08729	-2.21088	-2.76095	-2.00626	-2.17958	-2.31666	-3.34331	-2.23824	-1.69551	-1.51761	-0.780673	-2.62841	-2.70626	-4.75113	-2.07771	-2.43964		13	14	6	5	3	10	15	7	4	1	12	11	9	2	8
	ADAMTS8	-4.8868	-5.7186	-1.55915	-5.26406	-1.83472	-3.46538	-6.47814	-6.25467	-5.48785	-5.36508	-5.00407	-5.64391	-5.39016	-3.18972	-5.39016	-5.50002	-5.012	-6.12437	-5.34254	-2.66136	-5.58464	-4.6156	1.1592	-4.68767	-5.60017	-3.96653	-7.26608	-2.31666	-5.44886	-3.53136		11	3	15	9	14	12	1	2	5	8	10	4	6	13	6
	CNTN4	-4.36012	-4.30588	-1.16065	-3.71544	-3.59688	-2.10107	-4.75113	-5.00407	-5.67298	-3.90843	-4.28086	-5.75355	-4.93287	-2.72576	-4.81834	-0.0813798	-2.36516	-4.43317	-3.54548	-4.43317	-3.64014	-4.17703	-2.21777	-2.67242	-4.36012	-4.20156	-2.97767	-0.342555	-4.1979	-2.75647		7	8	15	11	12	14	6	3	2	10	9	1	4	13	5
	EDIL3	0.269702	0.790286	3.2064	1.44293	-1.02436	1.9213	-0.569094	1.24899	1.10475	-1.82912	2.00523	0.290412	-1.34478	0.744578	-0.792532	4.59076	0.638103	1.0536	2.78921	0.139464	2.36719	-0.431078	2.10602	1.77545	-0.741233	2.2202	1.79057	2.47654	-0.773476	1.59967		6	9	15	12	3	13	5	11	10	1	14	7	2	8	4
	GDF7	-2.39247	-2.59652	-3.94952	-3.47424	-3.42928	-3.45867	-2.82172	-3.3244	-2.18696	-2.87112	-4.5768	-3.26698	-2.05563	-2.68648	-1.38757	-3.32051	-3.7397	-2.52188	-2.43467	-4.06804	-3.85236	-1.14688	-3.28865	-3.28278	1.31125	-3.15211	-2.51171	-4.04092	-2.60043	-3.134		12	11	2	3	5	4	9	6	13	8	1	7	14	10	15
	RSPO2	-4.68767	-4.14532	-1.27483	-4.47444	-5.18631	-2.76816	-4.89454	-5.07627	-3.38353	-5.05871	-3.81462	-4.311	-6.34721	-4.05769	-3.35321	0.701606	-3.88243	-5.80751	-1.02616	-5.32021	-4.33299	-3.46313	-4.98644	-4.27137	-5.37632	-5.40056	-3.67385	-5.29623	-3.66332	-3.89569		6	9	15	7	2	14	5	3	12	4	11	8	1	10	13
	CSF3	-3.67626	-5.07627	-4.02732	-5.62969	-3.0291	-3.54069	-3.77911	-4.1979	-4.21789	-5.1493	-4.75113	-4.38731	-3.32847	-2.59253	-5.44886	-3.97264	-5.09199	-4.7132	-4.97907	-2.05668	-3.87032	-4.48989	-2.34216	-4.25502	-3.86134	-2.96236	-4.85235	-0.911688	-3.04422	-3.78782		11	4	9	1	14	12	10	8	7	3	5	6	13	15	2
	COL4A4	-1.64592	-2.04435	-2.40341	-2.27752	-0.516425	-1.58967	-1.37832	-1.36481	-1.32211	-1.22234	-2.00049	-1.81921	-1.71665	-1.51684	-1.32211	-2.63101	-1.18501	-1.35148	-1.74365	-0.970146	-1.62388	-0.851397	-0.565828	-2.14979	1.36484	-1.70535	-2.21214	-0.0621031	-2.3342	-2.23356		7	3	1	2	15	8	10	11	12	14	4	5	6	9	12
	HTRA1	4.45692	4.93935	7.66554	5.92394	3.70984	5.82301	3.40859	5.02733	4.49898	4.07523	5.35422	5.63942	4.47132	4.06792	4.09918	9.81303	5.2599	4.54523	6.58324	3.75353	5.32718	4.43892	4.76267	4.46161	3.61858	5.2887	5.03	4.72178	3.30718	4.83318		6	9	15	14	2	13	1	10	8	4	11	12	7	3	5
	PI15	-6.91941	-8.20092	-4.25502	-6.68208	-5.52551	-5.57146	-7.98881	-7.54008	-6.63573	-4.90862	-6.37495	-7.26608	-4.26356	-5.32021	-5.62969	-4.81834	-5.65877	-6.2243	-8.55863	-5.4229	-6.28227	-3.2726	-4.55504	-2.34548	-5.78889	-4.79699	-7.12224	-2.3353	-8.67407	-6.76644		5	1	15	6	11	10	2	3	7	13	8	4	14	12	9
	SAA1	-0.942164	1.78348	1.29397	1.79997	-1.2164	0.952764	-1.06523	-0.243443	-2.41892	-2.13043	3.6715	0.552442	-3.16134	0.500193	-5.50002	-1.21256	2.19784	1.69075	-0.0905905	1.14517	2.8788	-3.98568	-0.363741	3.34849	-0.726625	4.05272	4.12159	3.06733	1.38517	3.34947		7	13	12	14	5	11	6	8	3	4	15	10	2	9	1
	MGP	4.28303	5.69201	8.83477	6.21952	4.2011	6.74005	3.45515	4.88353	4.71771	3.96099	5.38196	5.47773	3.67473	5.37078	3.9075	8.96535	6.28836	4.96909	9.67105	4.05219	6.99944	3.48951	5.56457	6.08054	4.3378	6.77908	7.31714	5.83658	4.02321	6.88059		6	12	15	13	5	14	1	8	7	4	10	11	2	9	3
	IGKV3D-11	1.29544	1.37035	-0.112311	0.925812	0.873193	1.63081	0.58637	1.14341	1.82291	-0.215281	0.979713	1.12777	1.17176	0.650839	0.404056	3.50772	0.895703	0.986647	2.28748	1.13857	1.77588	1.57089	1.69789	1.36609	1.48789	1.23176	1.45998	-0.0447192	0.0136632	0.424239		12	13	2	7	6	14	4	10	15	1	8	9	11	5	3
	IL17B	-1.48671	-1.52238	-1.56858	-2.1161	-1.04403	-3.40236	-1.40862	-2.14463	-2.35716	-1.23309	-1.8977	-2.13356	-2.39495	-1.0709	-1.93732	-1.69551	-1.94127	-1.16661	0.0836041	-1.62711	-1.98326	-1.45233	-1.73498	-0.236025	-2.96948	-2.20633	-1.32651	-0.558108	-0.815429	-1.64763		11	10	9	6	15	1	12	4	3	13	8	5	2	14	7
	NTF3	-5.00407	-3.69467	-3.1763	-3.64536	-5.08416	-3.13568	-5.48785	-4.1853	-3.97923	-5.46092	-4.54497	-4.67632	-3.77359	-2.85871	-4.65704	-3.97923	-4.43317	-4.20156	-5.03485	-3.16134	-4.40936	-4.32344	-2.00245	-2.58081	-3.80046	-3.2924	-6.00515	-0.879168	-4.2342	-2.73759		4	11	13	12	3	14	1	8	9	2	7	5	10	15	6
	FBN3	-6.00515	-6.76644	-6.5218	-6.00515	-4.85235	-6.97189	-8.5242	-7.54008	-6.63573	-9.28945	-7.34362	-7.68455	-7.54008	-7.43435	-6.72562	-9.1675	-6.17136	-6.59615	-6.47814	-5.40056	-7.12224	-7.68455	-7.68455	-6.17136	-6.86813	-9.93885	-9.09203	-2.3342	-7.04995	-7.98881		13	9	12	13	15	8	2	4	11	1	7	3	4	6	10
	NXPH4	-3.10217	-3.19967	-2.18492	-3.76214	-3.68713	-3.2867	-4.2891	-3.51024	-3.11409	-3.88524	-2.93227	-2.99751	-2.85238	-3.42268	-3.47909	-1.8669	-2.88012	-2.1091	-3.51024	-3.83771	-4.06804	-3.11049	-3.64536	-2.80551	-0.192665	-2.58612	-4.63806	-3.02587	-3.23762	-4.34629		11	9	15	3	4	8	1	5	10	2	13	12	14	7	6
	FGF2	-0.633786	-0.956052	1.46491	-0.212691	-0.362023	0.2833	-0.729612	-1.18634	-0.563379	-1.12006	-0.342555	0.0458297	-0.388338	-0.205402	-0.88767	1.1572	-0.440673	-0.857961	2.4781	-0.481141	-0.519811	-0.846327	0.202204	-0.364572	0.612398	-0.464851	-0.382293	0.935836	-0.882007	-0.539634		6	3	15	11	9	14	5	1	7	2	10	13	8	12	4
	FGF10	-4.07169	-3.39814	-0.380547	-2.47421	-3.53136	-0.354405	-3.07676	-2.21777	-1.44215	-3.88524	-3.94952	-4.27679	-3.26308	-3.3792	-4.39157	1.78457	-1.86337	-2.92429	-1.28035	-3.24893	-2.72162	-4.66425	-3.20183	-2.11808	-2.40694	-1.29902	-3.24512	-0.32834	-3.70421	-2.82489		3	7	14	11	6	15	10	12	13	5	4	2	9	8	1
	CHIT1	2.02498	1.45852	1.09805	0.58283	1.69499	1.74163	3.20143	1.97427	2.42818	1.54172	2.91751	2.56919	2.30206	2.09493	2.72017	3.94496	2.78036	0.79218	1.88958	3.06622	1.9456	3.14272	2.64789	2.7422	2.0426	2.30427	2.07305	0.945298	2.18224	3.84659		8	3	2	1	5	6	15	7	11	4	14	12	10	9	13
	PRSS3	-4.453	-4.6944	-6.63573	-3.61473	-4.66425	-4.81834	-3.33285	-2.76248	-3.6976	-5.29623	-3.86134	-4.17293	-4.13361	-5.68992	-5.15951	-4.37436	-5.51254	-2.88469	-2.69035	-3.34781	-1.96955	-5.34254	-5.07627	-2.60213	-2.34329	-5.91761	-4.1853	-3.22753	-4.07169	-4.4695		8	6	1	13	7	5	14	15	12	3	11	9	10	2	4
	DNASE1L2	0.366535	0.118255	-0.264421	-0.439809	0.426964	-0.311568	0.394793	0.414474	0.170999	0.500807	-0.402491	-0.00556612	0.148406	-0.155166	0.335275	2.46916	0.34583	0.0129692	-1.51606	0.256652	-0.00630239	0.664756	0.236359	0.435011	0.257603	0.619546	0.679088	-0.419867	0.214772	0.292554		11	7	4	1	14	3	12	13	9	15	2	6	8	5	10
	DEFB1	-1.9136	1.88937	1.09359	3.90375	0.955183	0.317893	0.598092	-0.658487	4.46161	0.450182	1.02166	2.63146	-1.69649	2.37032	-3.30277	4.26048	0.362817	3.32408	1.79596	2.7118	-4.03762	2.80918	2.81473	2.85339	0.990613	2.7177	3.38419	3.98345	5.102	2.22322		2	11	10	14	8	5	7	4	15	6	9	13	3	12	1
	MUC20	0.340301	-0.119547	-0.683891	-1.37045	-0.551002	-0.973617	-0.180803	-0.765965	-0.563909	-0.479873	0.225005	-1.44366	-0.935226	-0.515091	-0.443522	-0.914034	0.797896	0.288444	1.11573	-0.166069	-0.799282	-0.755958	-0.239197	-1.78616	-1.1175	1.01437	-0.292862	1.30872	-1.58397	-1.0546		15	13	6	2	8	3	12	5	7	10	14	1	4	9	11
	CXCL11	-0.827792	-2.47279	-1.41078	-2.42498	-2.54883	-1.04834	-1.56061	-2.377	-2.63888	-2.54763	-2.51657	-1.14432	-1.57349	-1.64592	-1.57185	-2.48538	-3.17816	-2.50372	-3.34781	0.456117	-1.70535	-2.17518	-0.388729	-1.82462	-1.24178	-1.40355	1.31711	-1.12068	-3.00661	-3.67126		15	5	12	6	2	14	11	7	1	3	4	13	9	8	10
																																Rank Mean	8.07843	7.78431	10.5294	7.92157	7.39216	9.92157	7.72549	7.35294	8.01961	7.01961	8.19608	7.35294	6.98039	9.27451	6.33333

## Sheet: Fig3B and 3C
			Normalized Gene Count (CQN)- Osteocyte enriched bone samples
Gene ID	Pvalue	FDR	DMAb	DMAb	DMAb	DMAb	DMAb	DMAb	DMAb	DMAb	DMAb	DMAb	DMAb	DMAb	DMAb	DMAb	DMAb	Placebo	Placebo	Placebo	Placebo	Placebo	Placebo	Placebo	Placebo	Placebo	Placebo	Placebo	Placebo	Placebo	Placebo	Placebo
PRSS35	8.46017e-15	1.27474e-10	2.0152	1.967	-0.834093	-1.65164	0.833165	-0.00764678	-0.592542	1.24158	-1.48432	0.969666	-0.176729	0.277159	0.0668372	-0.340007	-0.0484995	3.20061	1.32478	2.3774	5.0408	2.86523	1.98971	2.99455	3.30947	1.67148	3.23284	2.675	4.52056	2.84553	2.43727	3.26925
PTPRZ1	6.37283e-08	9.14501e-05	0.744201	-0.0109682	-1.58283	-1.59286	-0.603606	-0.618128	-0.685358	-0.203713	-1.9287	0.274298	-0.963445	-0.860266	-0.377896	-1.24225	-0.91382	0.571477	-0.125332	0.841196	2.37479	1.14343	-0.18109	0.164335	1.24263	-0.254215	1.22096	0.68555	1.61587	0.425117	0.559112	1.48484
KAZALD1	2.36224e-06	0.00187331	1.82389	1.70619	0.707943	0.751446	1.37675	0.73726	1.40825	1.34949	0.526112	1.67801	1.0351	1.06384	0.9791	1.04718	0.656663	2.07658	1.36075	1.4178	3.1613	1.70678	1.70995	1.69608	2.03297	1.35686	1.85001	1.71477	2.52538	1.74482	1.86145	2.04309
ADAMTS14	1.80068e-05	0.0102178	0.0527338	-0.615372	-0.604567	-0.736416	-0.301957	-0.178944	-0.0628998	-0.414148	-0.549221	-0.801471	-0.0643281	0.334054	-1.22177	-0.502445	-0.613197	0.311408	0.555288	0.176792	0.516624	0.356246	0.133261	0.0682118	-0.226562	0.627958	0.876421	0.249928	0.515624	0.12573	-0.17589	-0.00184746
CGREF1	8.85912e-05	0.0376013	1.07396	0.679835	-0.0658382	0.128895	0.248804	0.41552	-0.0512535	0.858933	-0.164876	0.312691	0.429091	-0.232884	-0.0102785	0.0533387	-0.146459	1.0279	0.373321	0.732667	1.6865	0.501057	0.556547	0.785392	0.910955	0.451365	0.966156	0.714249	1.58795	0.942685	0.459778	0.752777
C1QTNF6	0.0003655	0.104898	2.01182	1.5722	1.23816	0.91429	1.17339	1.17961	1.32003	0.891529	2.42284	1.49747	1.33918	1.51422	1.42497	1.26835	1.20714	2.15658	1.60006	1.77176	2.79043	2.04587	1.73765	1.72891	1.34551	1.49853	1.7255	1.7547	2.57773	1.81559	1.86633	2.05796
CHAD	0.00105053	0.221368	7.62085	8.56263	5.85557	5.32697	6.4677	5.58768	5.59949	7.06696	4.76617	8.21044	5.79954	6.32795	7.67213	6.00528	5.70127	7.46223	6.51579	7.56116	9.39552	7.99762	6.28629	8.06404	8.08842	6.18054	8.18951	7.60656	9.11749	6.96725	7.85539	8.11315
CTHRC1	0.00206372	0.346576	3.16344	3.1902	2.18799	1.83665	3.02747	1.92811	2.00356	2.83613	2.02891	3.45289	2.27232	2.82849	2.97579	3.01096	2.7259	2.921	2.88924	2.96912	4.15581	3.8597	2.37292	3.06915	3.27888	1.92839	3.29814	3.31086	4.12152	3.17145	3.23261	3.49002
IL1R2	0.00574216	0.592603	2.62039	3.09514	3.39665	3.48363	3.11541	3.84603	2.07658	3.12082	2.76129	3.37498	2.86902	2.93936	2.34968	3.23077	3.11656	4.02579	3.18616	2.99219	3.07008	3.10267	4.59634	3.18364	2.77029	3.85335	2.93862	3.78622	3.05021	3.69797	4.20324	3.27493
C1QTNF1	0.00701563	0.634883	4.7537	4.54346	3.81202	3.81698	4.37618	3.98446	4.39773	3.88784	3.14873	4.70705	3.4907	4.25776	4.59437	3.74482	3.47634	4.33043	4.5401	4.27935	5.37327	4.06485	3.8486	4.47937	4.96516	4.11236	5.07306	4.19867	5.03268	4.30198	4.25809	4.83738
SERPINF1	0.0118505	0.779724	7.08266	7.1895	5.23132	5.68686	5.9518	5.62803	5.71557	6.43008	4.65789	6.77763	5.07468	5.39111	6.22856	5.74997	5.46403	6.28424	5.78181	6.25586	8.12314	6.62951	5.62613	6.31091	6.77931	5.71052	6.96523	6.31831	7.55773	5.83263	6.2529	6.85074
BAMBI	0.0151641	0.845472	3.55385	3.67588	2.71654	2.1836	2.91296	2.74759	2.94126	3.19899	1.76964	3.91246	2.55429	2.32079	3.21555	2.61718	2.31064	3.28001	2.92723	2.78579	4.41652	3.37187	2.6534	3.16815	4.07609	2.55704	3.74384	3.11328	4.41079	2.81274	3.08238	3.72943
MMP25	0.0159885	0.858847	4.74377	5.18703	5.37923	5.26664	5.36895	5.9051	5.19323	5.5696	4.84616	4.96045	5.98202	5.46403	5.00547	5.5696	6.22153	5.6944	6.24248	5.5599	5.08907	5.38717	6.92952	5.30074	5.4953	5.67242	5.11628	5.90807	6.01415	5.93965	6.3076	5.3571
CPE	0.0189213	0.901185	6.21867	6.51579	4.50197	4.67285	5.48925	4.97713	5.33882	6.14847	3.93262	6.28099	4.51789	5.09542	5.62055	4.98919	4.54284	5.44356	5.5558	5.6468	7.34466	5.83645	4.6714	5.85966	6.37669	4.91595	6.53807	5.98438	6.84176	5.15048	5.587	6.38122
LYNX1	0.0240839	0.948069	2.84717	2.72317	1.56892	2.03844	2.11617	1.68965	2.46461	2.28146	1.01533	2.60098	1.68251	1.73649	2.38466	2.1408	1.36583	2.20456	1.83111	2.25183	3.60681	2.11789	1.80663	2.46057	2.81639	1.97168	2.6275	2.36048	3.22769	1.70966	2.65364	2.68552
TSPEAR	0.0378963	0.999962	-4.22366	-3.02193	-4.03662	-4.22366	-4.53106	-3.72126	-3.78446	-4.53106	-6.68553	-4.22366	-3.14224	-3.40466	-3.51797	-4.53106	-4.22366	-3.15401	-2.21383	-5.97159	-3.72126	-3.75062	-4.40413	-5.59665	-3.21812	-3.56377	-3.13127	-3.49777	-2.19521	-3.8177	-3.98711	-2.97252
LOXL4	0.049524	0.999962	1.40569	1.89538	0.64456	0.714678	1.2629	1.18731	1.35765	1.3488	0.787727	1.40077	0.735409	0.0447546	0.9033	0.592093	0.182375	0.681889	1.56416	1.23094	1.90358	0.75187	0.961863	1.27062	1.61874	1.05469	1.3694	1.54055	2.23657	0.991764	1.34269	1.22359
FOLR3	0.0507571	0.999962	4.18119	4.09167	4.31098	4.32815	4.19216	4.68445	3.77342	4.59344	3.76301	3.90246	4.09946	4.35565	3.68341	3.98072	3.95974	7.01697	4.44867	4.09014	4.20852	4.09554	4.31296	4.36044	4.60254	4.68181	3.52051	4.65252	4.07189	4.98507	4.51441	4.49149
CPZ	0.0556548	0.999962	2.65638	1.58297	1.88977	0.0487589	1.4764	0.734043	1.73958	1.07477	0.600129	1.3527	1.95898	0.388867	1.11355	0.57667	0.432859	1.77888	2.07994	1.48785	2.58842	1.55565	1.32148	1.57769	1.83414	1.87699	1.55994	0.982422	2.47277	1.36141	1.31181	0.930936
PAMR1	0.0559374	0.999962	2.61063	2.59725	1.07196	-0.322811	1.1822	0.784513	0.831464	1.17218	0.179999	2.12059	0.694441	1.6734	1.34166	0.746398	0.141938	1.64385	0.791299	0.922409	3.34516	2.05524	1.27784	0.806348	1.97606	0.956941	2.24509	2.21292	2.73244	1.55293	1.53752	1.70042
SEMA3D	0.0632361	0.999962	0.900262	0.690582	-0.0310971	-0.653241	0.366698	-0.823231	-1.0985	0.449017	-0.971527	1.00684	-0.808833	-0.0499148	0.289063	0.069593	0.267942	0.161183	-0.179633	0.150641	2.37868	0.290867	-0.239096	0.666197	0.748329	-0.296832	-0.844176	0.38557	1.20107	-0.440568	0.280644	0.916779
PCOLCE	0.0687196	0.999962	6.46523	6.26775	5.03957	5.021	5.2788	4.80673	5.67057	5.63668	4.59666	5.94393	4.72074	5.03801	5.74679	5.39447	4.88008	5.29207	5.41259	5.49199	6.72209	5.52055	4.94189	5.88401	5.9518	5.27606	6.13869	5.72316	6.37105	5.39741	5.57411	6.01896
NELL1	0.0727391	0.999962	-2.99111	-1.53274	-4.79044	-5.09918	-4.09689	-3.78446	-4.68042	-1.54053	-4.30657	-3.33443	-5.27442	-4.88356	-3.72126	-4.09689	-5.59809	-3.1175	-3.98711	-3.8177	-0.91382	-2.22468	-5.16036	-2.47282	-1.77004	-5.48311	-3.51797	-3.42261	-2.55808	-2.37111	-3.66307	-1.96948
OMD	0.0897905	0.999962	5.97337	6.12646	3.44918	3.28764	4.53452	3.3804	4.50748	4.9675	2.28412	5.53151	3.8501	3.88049	4.13601	3.87503	3.15661	4.32565	4.31927	4.39524	6.40188	4.82403	3.48979	5.39347	5.71823	3.7363	5.87802	4.49149	5.98509	4.14688	4.72666	5.25722
RELN	0.102408	0.999962	-0.335932	0.897753	1.46449	0.936494	0.951251	1.31395	1.13015	1.16013	0.0379285	-0.0569007	0.842902	0.507882	0.44519	1.33742	0.317102	0.679835	1.38972	1.95333	0.347657	2.09368	2.28059	-0.332756	1.53042	-0.470004	-0.269918	2.0544	0.724069	0.0233667	2.08587	0.962812
BMP8B	0.1092	0.999962	2.50589	2.57398	1.4764	1.47953	2.20085	1.64507	1.72519	1.76846	2.0671	2.4283	1.56094	1.64507	1.80632	1.79368	1.4538	1.79989	1.50441	2.13098	3.19141	2.1266	1.26907	1.81203	2.37765	1.59223	2.55892	2.15335	2.66029	1.78902	2.19936	2.47788
CD8A	0.116981	0.999962	3.13057	2.13971	3.18198	3.15497	2.99478	4.18511	2.63139	3.2817	3.25759	2.26648	3.50406	3.28598	3.69092	3.63299	3.60097	4.36945	3.69238	4.33719	3.14873	3.97665	3.986	3.67494	3.25318	2.98652	2.43461	2.0501	3.26716	4.11519	3.68182	2.29059
CPN2	0.119801	0.999962	1.0448	2.25052	0.736377	1.59693	1.50257	0.908811	1.23856	0.554807	0.953331	1.87143	1.21405	1.16444	1.90028	0.807254	0.615366	0.772818	1.93646	1.12692	2.60864	0.563187	1.33918	1.29811	1.5209	1.19781	1.93773	1.22982	1.85361	1.64818	2.17177	1.87057
CREG2	0.137001	0.999962	-1.91522	-1.63495	-1.47008	-1.11898	-1.95024	-1.30712	-1.87099	-1.72432	-1.34809	-2.04104	-1.56903	-1.72913	-1.68586	-1.76097	-1.30566	-1.17878	-1.59675	-1.39726	-1.47352	-1.4138	-0.779456	-1.51163	-1.50622	-1.45441	-1.70918	-1.71141	-2.16364	-1.02425	-1.33492	-1.52138
PDZD2	0.15028	0.999962	2.34275	1.72673	1.54883	1.7603	1.80824	1.92899	2.19009	2.08119	0.77916	2.40304	1.87143	2.13563	2.45704	1.95032	1.20415	1.9492	1.71113	1.65507	3.14636	2.03563	1.6513	2.01325	2.43264	1.57559	2.91412	2.00275	3.01598	1.55831	1.79529	2.08174
THEM6	0.158985	0.999962	3.70382	3.84304	4.08042	3.86264	3.99036	3.73395	3.90374	3.75237	3.91479	4.23907	4.02066	4.37732	4.07741	3.96637	3.695	4.20376	4.15924	4.09815	4.26356	4.30465	3.77495	3.93136	4.04749	4.23296	3.78183	3.79133	3.90569	3.92892	4.46284	4.0681
ADAMTS2	0.20502	0.999962	4.26077	3.36025	2.29826	2.46153	3.05236	2.27041	2.78769	2.846	1.57286	3.32773	2.42702	2.6169	3.10948	2.67164	2.2491	2.74452	2.6652	2.80938	3.95414	3.12178	2.80521	3.15264	2.86643	2.81734	3.4634	2.86996	3.85695	2.71873	2.96653	3.16084
CST3	0.205306	0.999962	7.12647	6.90448	6.30108	6.74785	6.94129	6.67095	6.95319	6.83463	6.21197	6.85074	6.92952	6.70475	7.18701	6.50164	6.55275	6.80142	6.5981	6.61368	7.42787	7.21731	6.37895	6.87448	6.98562	6.93539	7.04711	7.05369	7.15511	6.94524	6.89879	6.86163
FOLR1	0.245125	0.999962	0.404874	0.689	-1.43858	-0.20595	-0.775147	-0.698684	-0.270651	0.277759	-1.21333	-0.951447	-0.78152	-0.50329	0.00225858	-0.0771717	-0.958501	-0.143587	-0.277611	-0.0785102	0.863721	-0.468169	-1.37573	-0.70179	-0.155977	-0.0771717	0.75778	0.29633	-0.480717	-0.734452	0.0366491	-0.0953186
PTX3	0.266056	0.999962	6.10788	6.26578	5.34659	5.5941	6.42178	6.41942	6.23558	5.79227	4.81671	6.26091	5.6468	5.59735	5.79425	5.31224	5.52708	5.81416	5.57795	5.77511	5.85819	5.98887	6.00997	6.4739	6.75275	6.09507	6.51969	5.61005	6.1299	5.42076	5.83128	6.26485
DPP4	0.290779	0.999962	2.89974	2.8086	2.08395	2.07215	2.32155	1.70995	2.57177	2.27315	1.59663	2.61718	2.44901	2.33231	2.27232	2.40623	1.61966	2.00785	1.76904	2.33802	3.19848	2.67857	2.52741	2.17126	2.87581	2.04984	2.45729	2.9482	2.94392	1.78255	2.39846	2.00382
WISP1	0.311229	0.999962	1.90752	1.43979	-0.907974	0.0894625	0.808641	-1.01805	-0.0606269	1.56789	-0.496272	1.0485	-0.917709	-1.23216	-0.442157	0.144949	-0.491179	0.11061	0.133261	0.335761	1.95214	0.871128	-0.0834444	0.977028	0.811165	-0.0731427	0.724069	0.447304	1.49853	0.533846	0.69778	0.258273
UCN2	0.319345	0.999962	-1.23216	-1.3242	-1.52138	-2.26215	-1.87585	-2.01966	-1.13074	-1.83031	-1.53876	-1.60826	-2.48778	-1.31946	-1.46303	-1.53274	-1.99516	-2.86202	-0.983915	-0.619243	-0.433779	-1.82537	-2.94569	-0.997985	-3.8935	-2.40236	-1.56507	-0.861347	-1.46303	-1.44749	-0.611268	-1.6965
CCBE1	0.33531	0.999962	0.86031	0.547683	0.684194	0.679835	0.683731	0.51826	0.66669	-0.290189	-0.0109682	0.74596	0.45511	0.327744	1.25489	0.5897	0.324429	0.47518	0.0162161	0.5543	0.642494	0.627958	0.267942	0.785878	0.560591	0.0844163	0.299083	0.103081	0.325561	0.333384	0.552836	0.866041
FCGR3B	0.347102	0.999962	4.87192	5.19718	4.80049	5.15545	4.92904	5.20632	4.637	5.3528	3.81073	4.50396	5.61708	5.42216	4.608	5.7087	4.00228	5.55688	4.51727	4.87833	4.72307	5.2774	5.49582	4.72565	5.4058	5.92416	4.50309	5.48382	4.68575	5.29391	5.36111	4.88994
BGN	0.403328	0.999962	8.7981	8.82694	6.32058	6.44933	7.3885	6.21768	7.24847	8.20518	5.80951	8.41621	6.17412	6.58831	7.71	6.92952	6.58692	6.76098	7.23019	7.44025	8.9315	7.3796	6.47764	7.8343	8.13319	6.31944	8.09334	7.87677	8.7141	6.66944	7.61011	7.96084
OVCH1	0.456118	0.999962	-3.63591	-3.10672	-0.704743	-2.35004	-3.72126	-3.25975	-3.49777	-2.45832	-4.30657	-2.76517	-3.78446	-1.21754	-3.25975	-3.58687	-4.80548	-5.07077	-2.44419	-4.15636	-2.02874	-4.53106	-3.43973	-1.04011	-2.26215	-2.83091	-1.94765	-1.48064	-2.38054	-0.891889	-5.17201	-4.70026
THBS4	0.45652	0.999962	6.17146	8.37551	2.80569	3.9971	6.04923	4.83385	3.50144	6.85981	5.42715	5.70058	5.04593	5.28511	5.86393	3.53567	4.60634	4.55894	4.44034	5.36253	6.9592	5.34389	4.92649	5.1501	5.00193	2.88732	4.27492	7.2406	6.91982	3.25478	6.13344	4.32922
LIF	0.476102	0.999962	2.76645	3.00169	1.38299	1.04002	2.25027	1.66512	2.18471	1.34449	1.09026	2.47582	-0.0695381	2.18744	0.38337	2.25613	2.27531	1.90144	1.46721	1.75247	1.94497	0.683245	0.953331	2.92604	2.7679	1.18462	1.69761	2.6309	3.10999	1.30023	1.77079	3.10783
NCAM1	0.494442	0.999962	4.33522	4.27136	2.4827	2.67749	3.32479	2.60169	3.25015	3.3012	1.38116	3.87399	2.30748	3.4135	3.03392	2.70866	2.22999	2.56594	2.67114	3.19823	4.24827	2.91412	2.143	2.6413	4.04273	2.5413	4.50252	3.47186	3.81892	2.50023	2.51089	3.95467
NETO1	0.573395	0.999962	-4.30657	-5.35767	-2.77169	-2.5856	-4.9656	-5.24887	-5.24823	-4.53106	-7.39845	-3.56377	-4.9115	-3.58687	-4.40413	-3.03151	-4.09689	-4.03662	-3.61186	-3.31656	-3.75062	-3.8177	-3.03151	-5.12231	-3.85714	-3.27315	-2.97252	-4.53106	-4.53106	-4.22366	-4.40413	-4.15636
OLFML2B	0.600325	0.999962	6.50548	5.1513	4.13787	4.18146	4.83144	3.80591	4.60042	4.45755	3.39355	5.11255	4.2123	4.56757	4.66735	4.14257	4.49362	4.11702	4.46946	4.88523	5.72008	4.60007	3.73783	4.8057	5.43066	4.64055	4.78384	4.45851	5.55016	4.39973	4.56851	5.27783
LAD1	0.641203	0.999962	-2.41084	-5.46553	-3.8935	-5.48522	-3.78446	-4.22366	-6.19605	-5.23152	-1.8949	-3.69342	-2.86963	-3.98711	-2.5856	-2.60388	-4.03662	-3.38618	-3.8935	-4.78249	-2.76517	-1.36285	-4.40413	-4.81206	-3.13127	-2.80864	-3.54049	-4.15636	-3.07346	-3.63591	-2.82374	-4.95768
DNASE1L3	0.831584	0.999962	6.31304	6.13261	6.27205	5.92498	6.26485	5.59287	6.75111	5.93224	4.76197	6.94129	5.94629	6.00997	6.82578	6.12389	5.31136	5.91043	5.86595	6.22765	6.41588	5.99373	5.58066	6.17054	6.90448	5.56257	6.81876	5.76476	6.27534	5.6217	6.02987	6.07776
FNDC1	0.929595	0.999962	5.43414	5.57411	2.74838	2.63731	4.13946	2.85391	4.47371	3.50024	1.86087	3.14542	2.72829	2.74452	3.24968	2.85604	2.31454	2.85391	3.53945	3.50237	4.97642	3.32551	1.9618	4.09815	3.82972	3.28852	4.22945	3.24049	4.67317	3.42436	3.74816	4.2415
FCN2	0.931377	0.999962	5.49199	4.09995	4.31156	3.68557	4.78856	4.28165	4.14151	4.26951	3.37572	2.7227	4.22137	3.47922	4.78041	3.76612	3.78111	4.74945	3.28716	3.73301	3.27609	4.66599	3.53407	4.11185	4.82693	4.44379	3.37405	4.35342	4.48394	5.2238	3.93849	3.8213
CES1P1	0.938173	0.999962	0.891126	-0.416744	-0.754282	0.279445	-0.126129	-0.0289398	-0.672987	-0.625945	-0.861347	-0.335932	0.241366	1.11625	-0.836208	-0.186271	-1.29158	0.34608	-1.38086	-0.721779	0.625111	-0.326646	-0.986622	-1.35799	0.734917	0.832723	-0.797355	0.329912	-0.765749	0.359837	-1.00159	0.247655
IMPG1	NA	NA
SERPINA12	NA	NA
SCGN	NA	NA

## Sheet: Fig3C
	Normalized Gene Expression (ddCt, normalized to Geomean of 3 house keeping genes)
	Alkaline Phosphatase Positive Osteoblast-enriched Fraction									Bone Marrow-derived Osteoclasts
Geomean	15.878	16.2385	15.7968	16.1666	15.6477	15.5432	15.7123	16.1297	15.1416	15.1996	16.2228	16.1423	15.7816	15.8396	15.4175	15.7495	16.2235	15.4075
CREG2	0.352029	3031.23	2867.27	69.8503	0.300085	1525.45	0.313831	0.419105	1	8907.09	32987.7	19049.5	28848.3	33597.6	25025.4	51991.1	58140.3	20306
DPP4	1.74431	0.841146	2.18199	1.18152	0.303888	0.235043	0.291601	1	1.12951	32.4998	39.4202	33.3597	70.5322	27.7137	31.265	27.7005	22.3152	31.5734
TSPEAR	1	1.52956	2.99099	2.01709	0.0228606	2.79898	0.480439	0.0319276	0.515249	83.6708	160.121	34.2899	0.0312452	47.1252	9.45982	4.97175	23.0486	3.54696
LIF	0.0110447	0.73433	42.62	14.3291	29.4207	1	2.49952	0.122228	0.361874	214.488	452.957	469.618	443.909	189.957	160.357	162.715	147.074	179.221
ADAMTS14	0.542338	3.49073	2.21608	1.13697	1	0.202622	0.139697	0.0739734	1.38142	11.3652	43.2415	14.8602	3.02934	40.6108	13.7355	10.6622	10.3361	22.131
SERPINA12	0.00573249	1	8.24215	0.0725293	0.874619	4.97103	0.00432852	3.27782	16.2748	0.526271	125.69	249.753	2.15758	16.3911	0.258589	2.2064	8.78523	1.50713
CTHRC1	1.48611	0.803303	0.911494	1.28332	2.91749	1.58902	0.552235	0.658171	1	1.20056	15.5169	12.5224	5.75527	32.8866	1.46144	7.91015	8.00283	4.99618
BAMBI	1.37565	1.44366	0.427077	0.977727	1.98334	1.21919	1	0.869435	0.307954	3.62335	4.61271	20.519	5.00115	6.00745	3.83984	3.73416	4.8337	14.3627
OLFML2B	7.88249	1.25115	0.284103	6.78642	0.701547	1.28612	0.683851	0.376664	1	6.57678	17.8703	2.96894	0.569903	0.307011	34.047	2.21567	38.7782	3.37513
CST3	5.0571e-07	1	1.02288	0.332731	0.479495	1.38541	0.586304	1.38534	1.95358	5.19864	4.8877	7.7217	4.1327	1.82149	3.66896	2.85829	3.95587	2.84501
BGN	1.46763	1.06283	0.926507	1	1.31589	1.89448	0.572596	0.787882	0.458329	0.304709	4.81061	5.12747	2.57839	9.62669	0.497513	2.14375	5.34222	1.11995
FNDC1	1.53274	1	1.23646	0.412807	3.29212	0.31601	3.05633	0.509402	0.802906	9.14917e-06	0.559008	1.52797	0.152254	33.7446	0.162377	0.482196	3.01731	0.406238
ADAMTS2	0.619655	2.05845	0.571789	0.629693	1	1.36232	4.74458	0.449137	1.15751	0.906971	6.02099	2.35702	1.29803	18.7467	0.738504	2.97598	4.29269	2.10536
LOXL4	1	4.55947	0.0959082	1.40478	4.12956	0.635326	0.00017629	0.319191	2.68084	0.0282682	22.0728	2.87726	5.4648	7.89806	0.0885971	0.41271	3.38531	1.47107
PTX3	2.14506	3.53909	1.13849	0.685932	1.10885	0.938512	0.68019	0.690533	1	0.420931	9.05858	6.12915	0.800712	3.62241	1.26979	0.824024	5.76043	2.06604
LAD1	0.0481032	0.234147	10.8157	5.3683	1.41651	0.116267	3.55981	0.0572689	1	22.3412	0.0610879	0.0577712	0.431546	2.67329	2.1832	13.794	8.82469	5.73127
CCBE1	0.148429	0.894739	2.19265	2.60357	16.9077	2.37862	0.568165	1	0.0388218	4.6002	12.7874	6.33068	4.62627	3.70789	3.77406	12.0955	12.9995	4.7681
IMPG1	1	1.48565	5.4443	1.06294	0.00424589	0.0039492	0.00444037	0.0626451	1.92951	0.451218	0.00632534	0.00598192	0.00465891	6.91511	1.75004	7.92716	4.56063	4.98946
FOLR1	1.39789	3.78191	0.0555642	0.017055	1	1.42994	0.00019037	1.00043	0.602611	0.75771	4.34542	0.659395	2.07045	2.67164	4.24262	1.73293	0.6532	2.1552
PCOLCE	1.30191	0.554629	0.798471	1	1.26147	1.18038	0.571634	0.571747	1.01166	0.13155	1.94875	1.1595	0.538312	4.23073	0.184188	0.346324	2.09393	0.308595
CD8A	0.0704221	5.06455	33.2831	0.40455	0.324652	2.28053	1	1.16709	0.884819	12.2298	0.0326158	4.40382	8.54068	1.52465	14.1058	3.87552	9.3522	1.94909
C1QTNF6	3.99668	0.451717	0.523765	2.98882	1.05615	1	0.139015	0.278217	1.051	0.838556	0.765639	3.17518	1.06471	3.00581	0.892532	1.19096	2.23941	0.833036
UCN2	8454.62	51886.9	1984.44	1	0.697898	43807.9	0.729865	0.974699	0.491408	309.931	9148.4	1167.13	199.25	99745.1	213.675	2966.91	2026.47	106.336
IL1R2	1.40031	1.81934	1	1.78699	0.632583	0.717737	0.369533	2.57772	0.530465	0.754674	0.899447	2.59328	1.03022	0.655211	1.50433	3.12332	0.443955	0.622375
PAMR1	5.50184	0.143051	0.0321836	2.1231	1	1.86297	1.55225	0.0675348	0.00338502	0.259065	0.924575	0.887917	0.0722697	8.22133	0.00340421	0.288498	0.0349848	0.589363
LYNX1	1.39809	0.5579	0.737894	1.59557	1	2.29126	0.119821	0.256376	1.45034	1.53071	2.13973	0.755457	0.903796	0.931854	0.784809	0.199974	0.690529	0.415158
SCGN	0.839954	23.0295	46.0108	2.81442	0.716015	0.66598	0.748811	1	12.3959	0.524842	1.06669	1.00877	6.89511	29.5155	0.610402	0.768338	13.9498	10.5136
THEM6	3.91663	1.83569	0.035042	0.401903	0.822513	1.05171	0.0851341	1	3.73416	2.21652	1.02313	0.324664	0.00184097	0.197603	0.941348	1.45068	0.355719	0.704223
FOLR3	0.344419	0.947447	1	0.843416	88.39	118.136	133.507	341.471	0.547364	0.384146	0.577646	0.266488	0.377604	113.293	44.4914	96.9948	72.5083	0.465369
CPZ	23.1983	1.51418	1	0.058196	1.96801	7.24717	0.017841	0.428727	0.248974	0.00165004	1.6742	0.285857	0.00247003	14.285	0.0331477	0.0146961	0.02626	0.0442723
KAZALD1	0.163027	1	1.79019	1.82427	0.00284876	1.03611	0.0371753	0.00397863	38.9998	0.13514	0.0226827	0.00401353	0.140058	11.2982	0.296632	1.99577	1.34472	3.95615
OVCH1	0.179327	180.315	0.377175	1	0.0186662	0.109604	6.41053	3.31948	1328.04	0.27361	128.072	0.0262982	110.325	1.70472	0.0677054	1.48352	295.193	1.28325
FCGR3B	3.35905	0.912677	0.735246	2.19317	1	1.31105	0.645497	4.32732	0.983882	0.158368	1.12276	0.305224	0.723799	0.00166306	0.673117	0.467971	1.12264	0.151215
SERPINF1	1.90779	0.40732	0.201146	1.16867	2.30085	1.41644	1	0.358797	0.667129	0.140715	0.147749	0.190527	0.0810346	0.600219	0.130013	0.207247	0.878767	0.316453
NETO1	63.0057	39.9175	118.582	81.8139	0.0141287	0.0131414	0.048031	0.0197324	1	40.5309	0.0210483	1.68218	0.193725	7.69609	6.28639	13.368	2.85103	6.4836
CGREF1	18.2849	1.41787	1	7.85354	0.119824	1.24061	0.493352	0.00123827	0.0193203	0.0212353	0.00132085	0.109901	0.072714	1.88323	0.0618541	0.302495	5.03625	0.130093
CPN2	2.47477	0.450156	1	3.20205	2.74583	0.430352	0.0373199	0.000181056	4.21756	9.50257e-05	0.00863602	0.000182644	0.000142249	3.03959	0.000110517	0.0197014	0.247287	0.00049393
FCN2	0.153752	9.55515	0.338694	1	0.0146001	18.7748	4.24988	0.112227	63.8571	0.0573249	0.029879	0.0154114	5.9067	4.44731	0.197862	4.46142	0.128616	4.48672
NCAM1	2.21173	0.601763	0.32603	1	1.99535	1.19496	0.694753	2.03724	0.332127	0.0246946	0.244724	0.0166454	0.255512	0.466757	0.32572	0.299598	0.085287	0.250897
PDZD2	15.9706	0.0994596	1	0.535086	8.56686	1.27555	0.331804	0.0664961	4.19112	0.346291	4.76578e-05	4.50703e-05	3.51022e-05	4.38073	0.00980368	0.0382705	0.0172835	0.0225929
SEMA3D	2.48672	0.643244	2.67094	1.39687	1	6.2414	0.292175	0.0227847	0.257779	0.120397	0.00026565	0.0873943	0.140585	0.42574	0.0941507	0.585329	0.319517	0.47107
BMP8B	1.44481	0.107692	3.93161	2.54616	0.929254	0.619524	0.0629111	7.9909	1	0.35031	0.000258989	0.000244928	0.955567	0.0929669	0.0231137	0.136588	0.533425	0.168142
PRSS35	2.73683	1	0.806579	1.26906	3.07687	2.95338	0.445104	0.186105	0.0640547	0.111975	0.131565	0.0115515	0.0169444	0.108347	0.226067	0.288367	0.0050177	0.0475732
MMP25	1.5763	1	0.234074	3.6712	0.272554	1.49887	0.119864	1.28064	0.264625	0.0294442	0.0439192	0.0402417	0.0139115	0.0372959	0.131669	0.151801	0.0467511	0.104737
CPE	3.19577	1	0.131018	0.641116	1.93828	1.58654	1.19596	0.0474399	0.0765616	0.013699	0.0480785	0.061309	0.00575094	0.200761	0.0271241	0.0132532	0.0302346	0.00459112
RELN	0.736299	0.0477829	0.0461229	1	1.56634	6.12127	7.58109	11.7535	0.00827106	0.388637	9.71227e-05	0.0131383	0.130528	0.0971957	0.0526119	0.155739	0.0385381	0.101441
WISP1	1572.44	1	15.6205	1577.15	474.911	0.032421	0.0364533	0.0486816	0.0245435	0.36353	0.051928	0.0491086	4.22556	5.92952	3.40895	3.40787	72.9638	5.00388
OMD	1	1.15883	0.0933986	2.01179	1.43338	1.505	0.125277	0.337007	0.0168784	0.00102909	0.0228402	0.0298975	0.00114697	0.0393754	0.0113034	0.0148226	0.0528459	0.00152571
C1QTNF1	1.56142	0.604873	0.107465	0.343481	1	7.75387	0.440964	3.60459	3.44191	0.00367417	0.00746737	0.0194344	0.00550007	0.173617	0.00427314	0.102824	0.00747102	0.0860215
PTPRZ1	3.44612	1.14249	0.022619	2.27656	0.339697	1	4.78078	0.222161	0.00801187	0.0698366	0.0148895	0.00665438	0.0225125	0.000176336	0.00886996	4.05697e-06	0.00036888	0.0480898
THBS4	1.82628	7.75377	1	0.0994147	11.0369	0.00117396	0.00131997	18.0379	0.0376545	0.000925169	0.00188031	0.173614	0.00138494	0.165501	0.00107599	0.00135439	0.0258635	0.00106856
NELL1	2.0177	10.8515	2.41688	1	4.62585	0.714586	0.00014634	0.000195429	9.85284e-05	0.000102569	0.00508838	0.000197144	0.00133083	0.0175709	0.011352	0.00633075	0.0403343	0.0382728
CHAD	2.68197	1	0.131106	2.03122	1.93096	1.1194	0.212417	0.824957	0.00514298	0.000391738	6.13218e-05	0.00208864	0.000158121	0.00426096	0.0053273	0.00216298	0.00675678	0.000755973
DNASE1L3	4.6696	0.11216	0.721753	1	1.13825	1.24271	0.796619	0.321845	3.64242	0.00315984	4.32406e-05	0.000818676	8.91203e-08	5.25121e-05	0.000371536	1.85974e-05	5.08905e-06	0.000150736

## Sheet: Fig4A and 4B
		DPP4 (NPX)					DPP4 (NPX)		Osteoclast gene Rank Mean	Osteoblast gene Rank Mean
		Log2 scale	Linear				Log2 scale	Rank
N=24	Placebo	5.24968	38.0462		Subset of Placebo patients for which we have corresponding RNA-seq data	Placebo	4.75746	7	7.75	7.375
	Placebo	4.56058	23.5978			Placebo	4.84162	11	12.875	10.75
	Placebo	4.65295	25.1581			Placebo	4.96184	12	10.75	14.375
	Placebo	3.99434	15.9374			Placebo	5.24254	15	12	14.25
	Placebo	4.76877	27.2611			Placebo	4.14004	1	3.375	2.875
	Placebo	4.31613	19.9198			Placebo	4.31613	3	6.875	9.875
	Placebo	4.35879	20.5176			Placebo	4.56058	4	7.75	2.75
	Placebo	5.00368	32.0817			Placebo	5.02653	14	9.125	11
	Placebo	4.14004	17.631			Placebo	4.60424	5	8.25	3.875
	Placebo	5.24254	37.8584			Placebo	4.79604	10	4.125	5.5
	Placebo	4.06449	16.7314			Placebo	5.00368	13	12.125	11.25
	Placebo	5.07863	33.7925			Placebo	4.76877	9	14.75	10.875
	Placebo	4.84162	28.673			Placebo	4.76364	8	3.25	5.875
	Placebo	4.75746	27.0482			Placebo	4.73186	6	1.25	1.875
	Placebo	5.02653	32.5939			Placebo	4.2828	2	5.75	7.25
	Placebo	4.60424	24.3228
	Placebo	4.39771	21.0786
	Placebo	4.79604	27.7813
	Placebo	4.63826	24.9032
	Placebo	4.76364	27.1643
	Placebo	4.2828	19.4649
	Placebo	4.96184	31.1647
	Placebo	4.73186	26.5725
	Placebo	4.39126	20.9846
N=24	Denosumab	4.46122	22.0273
	Denosumab	4.14379	17.6769
	Denosumab	4.71404	26.2463
	Denosumab	4.67744	25.5888
	Denosumab	4.26415	19.2149
	Denosumab	4.4753	22.2433
	Denosumab	4.6381	24.9005
	Denosumab	4.57923	23.9048
	Denosumab	4.39971	21.1079
	Denosumab	3.9915	15.906
	Denosumab	4.12612	17.4617
	Denosumab	4.28736	19.5265
	Denosumab	4.89235	29.6992
	Denosumab	4.23005	18.766
	Denosumab	4.48378	22.3744
	Denosumab	4.02415	16.2701
	Denosumab	5.18156	36.2915
	Denosumab	4.40692	21.2136
	Denosumab	4.39323	21.0133
	Denosumab	4.44178	21.7325
	Denosumab	4.30074	19.7084
	Denosumab	4.72635	26.4712
	Denosumab	4.76102	27.115
	Denosumab	4.66823	25.426

## Sheet: Fig4C and 4E
	Baseline				3 month post treatment
Treatment	DPP4, ng/mL	GLP-1, pM	Glucose, mmol/L	Insulin uIU/mL	DPP4, ng/mL	GLP-1, pM	Glucose, mmol/L	Insulin uIU/mL
Denosumab	436	5.8	6	15.1	405	6.8	5.44444	11.2
Denosumab	434	4.7	5.66667	8.2	392	8.2	5.38889	4
Denosumab	534	3	4.72222	6.5	480	3	5.05556	4
Denosumab	317	5.2	5.66667	6.1	266	9.1	5.88889	3.3
Denosumab	440	6	5.77778	3.8	397	7.8	5.5	1.9
Denosumab	336	3.3	4.88889	7.2	370	7.4	4.83333	4.4
Denosumab	548	13	6.61111	2.5	497	6.8	5.05556	2.3
Denosumab	313	5.9	5.88889	7.1	305	6	5.55556	3.8
Denosumab	306	16	5.22222	4.1	294	9.5	4.83333	3.3
Denosumab	412	7.7	4.83333	6.8	319	10	5.33333	5.1
Denosumab	491	5.9	4.77778	3.9	447	4.3	4.77778	3.8
Denosumab	380	6.5	5.33333	4.6	304	5.7	5.5	3.3
Denosumab	399	5.3	4.88889	5.3	398	8	5.72222	5.6
Denosumab	562	3.9	5.61111	8.7	479	4.2	5.16667	4.9
Denosumab	299	8.8	4.38889	2.8	302	6.7	4.77778	3.7
Denosumab	301	3	5.94444	4.3	292	4.3	5.72222	3.7			*red denotes below limit of detection
Denosumab	451	8.1	6.5	5.2	445	6.9	6.83333	3.9
Denosumab	281	10	4.94444	12.2	301	11	5.33333	8.1
Denosumab	341	4.7	5.05556	6.4	317	4.4	5.61111	5.3
Denosumab	527	8.4	5.72222	5.7	432	7.5	5.88889	6
Denosumab	538	4.6	5.22222	3.8	404	4.7	5.16667	2.6
Denosumab	475	3	5.38889	38.1	384	3.7	5.55556	11.3
Placebo	273	4.8	5.88889	3	247	5.8	5.55556	2.1
Placebo	352	3	5.27778	11.2	349	3.5	5.11111	8
Placebo	403	6	5.33333	6.3	338	1.6	5.22222	4.6
Placebo	522	11	6.55556	13.8	503	5.8	4.88889	16.9
Placebo	468	7.1	4.88889	4.3	426	3.7	5.16667	2.9
Placebo	457	6.8	4.88889	18.7	463	6.7	4.66667	10.3
Placebo	423	5.6	5.33333	5.1	385	5.5	5.5	5.8
Placebo	493	5.5	4.77778	4	436	4.6	5	3.5
Placebo	370	18	6.66667	3.2	385	11	6.94444	2.9
Placebo	356	8	5.38889	7.5	344	10	5.16667	3.8
Placebo	349	3.2	5.77778	10.7	368	3	5.77778	4.6
Placebo	342	9.7	5.61111	9.9	386	8.2	5.72222	13.9
Placebo	325	4.9	6.55556	4.7	253	4.8	6.33333	2.9
Placebo	473	8.4	6.22222	2.9	397	8.6	6.38889	15
Placebo	338	6.3	5.16667	7.1	384	6.9	5.66667	7.1
Placebo	719	5.5	4.88889	6.2	694	5.2	5.11111	8.2
Placebo	376	14	5.61111	15.9	317	12	5.27778	9.8
Placebo	387	3.4	4.55556	9.1	390	3.9	4.66667	10.4
Placebo	383	5	4.83333	4.6	430	5.4	5.72222	3.2
Placebo	517	5.9	5.88889	3.7	489	6.1	5.16667	3.2
Placebo	405	3.6	5.11111	7	407	3	4.5	4.8
Placebo	502	16	4.77778	6.1	495	13	4.61111	3
Placebo	420	3.1	5	7.2	424	3	5.11111	6.6
Placebo	436	3	5.61111	9.7	427	4	5.94444	13.2

## Sheet: Fig 5
OP Treatment	DM Group	Age	Gender	DM_duration	A1c_0m	FPG_0m	BMI_0m	Diff_A1c_6m	Diff_FPG_6m	Diff_BMI_6m	Diff_A1c_12m	Diff_FPG_12m	Diff_BMI_12m
Bisphos	Other	69	F	8	6.9	105	30.0402	-1	49	-0.0913075	-0.8	17	0.182615
Bisphos	Other	86	F	15	7.5	NA	36.3668	0.2	NA	-1.86851	0.5	NA	-2.07612
Calcium/VitD	Lifestyle	69	F	2	6.6	NA	32.9848	0.4	NA	-1.23452	0.1	NA	-0.540103
Denosumab	Insulin	80	F	24	7.4	76	32.2997	-0.2	-6	-1.62331	-0.7	-13	0.49948
Bisphos	Insulin	72	M	18	7.6	182	31.2092	-0.1	25	-0.145159	0.1	NA	-0.145159
Denosumab	Lifestyle	87	F	12	5.6	106	34.3434	NA	2	-0.477502	0.5	-10	-2.68136
Calcium/VitD	Insulin	76	M	1	9.6	91	51.6936	-3.8	NA	-5.49178	-3.7	4	-12.1528
Calcium/VitD	Insulin	72	M	8	6.1	122	29.3338	0.5	50	0.734144	NA	19	2.77698
Calcium/VitD	Insulin	79	F	10	6.2	116	31.8905	0.5	6	-0.945903	-0.1	-28	-0.135129
Calcium/VitD	Insulin	75	F	8	8.3	160	33.5547	-1.1	NA	-0.859375	-0.3	NA	0.234375
Calcium/VitD	Other	76	F	9	6.6	144	27.6398	-0.5	4	-1.24179	-1	-25	-0.600865
Bisphos	Lifestyle	69	M	2	6.2	219	26.875	0.8	-109	-1.875	1.2	-62	-2.46094
Denosumab	Lifestyle	76	F	1	6.7	191	36.7155	-0.4	3	-0.527405	-1.3	-35	1.01424
Denosumab	Lifestyle	70	F	10	5.6	72	46.3943	0.7	122	0.495473	-0.6	10	-0.45043
Bisphos	Insulin	57	F	22	6.3	155	28.235	2.9	121	2.01951	4.3	125	3.12452
Bisphos	Lifestyle	70	F	1	6.4	108	34.6901	0.2	15	1.10755	0	NA	1.66133
Calcium/VitD	Lifestyle	79	F	7	6.9	137	34.1375	0.8	20	1.0915	0	12	0.112914
Denosumab	Insulin	69	F	20	8.1	268	34.5048	-0.3	-19	-2.8089	-1.2	NA	-3.4792
Bisphos	Other	67	F	4	6.8	119	34.7633	-0.3	-20	-1.06838	0.9	NA	-1.47929
Bisphos	Other	75	F	17	7.4	182	29.8592	-0.8	-55	-2.75873	-0.4	-42	-1.58221
Denosumab	Other	82	F	13	6.4	95	21.9127	-0.2	18	-0.424366	0	28	0.270051
Calcium/VitD	Insulin	70	F	43	8	134	35.3491	-0.5	44	-0.631233	0.3	-3	-0.220932
Calcium/VitD	Lifestyle	89	F	12	6.3	113	29.2021	NA	NA	NA	0	32	-0.640923
Denosumab	Insulin	60	F	16	6.6	95	42.7336	-0.2	NA	0.0692042	0.1	-5	-0.519031
Denosumab	Other	75	F	4	7	181	22.9381	-0.2	-59	0	-0.8	-64	-1.3493
Denosumab	Insulin	80	F	28	10.7	119	30.0641	-2.9	60	1.77096	-3.2	7	3.37325
Denosumab	Other	63	F	7	6.8	144	23.3333	-0.3	NA	-0.266667	-0.4	-1	-0.933333
Bisphos	Insulin	62	F	12	6.8	139	34.123	0.9	38	1.50597	1	NA	3.41598
Calcium/VitD	Insulin	80	F	18	8.4	173	33.3404	-0.9	8	0.106293	1	-5	-0.0354308
Bisphos	Other	80	M	7	6.2	NA	36.0688	0.5	NA	0.638386	0.3	NA	-0.287274
Bisphos	Insulin	71	F	21	6.7	146	29.1044	0.2	12	-0.108869	0.6	11	-2.72173
Calcium/VitD	Other	79	M	15	6.9	164	31.5815	-0.6	7	0.665243	-0.4	7	1.50555
Calcium/VitD	Insulin	65	M	20	7.5	107	26.2375	NA	NA	NA	1.7	9	2.21367
Calcium/VitD	Other	79	M	16	6.6	170	29.7527	1.5	31	-1.09435	0.5	5	-2.70169
Denosumab	Insulin	84	F	5	12.3	NA	37.8052	0.5	NA	0.438957	0.5	NA	-3.51166
Bisphos	Other	72	M	10	7.4	157	34.6645	-0.5	-7	0.0752757	0.3	4	-0.0752757
Denosumab	Lifestyle	81	F	9	7.1	141	42.2477	0.5	-4	0.208117	0.8	44	-2.53902
Bisphos	Insulin	63	F	20	5.6	81	37.3428	NA	NA	NA	1	40	2.06418
Bisphos	Lifestyle	76	F	12	6.5	131	27.6097	NA	NA	-2.2151	-0.9	-30	-3.24354
Denosumab	Insulin	57	M	22	9.3	168	18.5859	3.1	-55	1.10193	-1.6	-78	2.4977
Calcium/VitD	Insulin	68	F	17	6.8	116	34.0968	NA	NA	-1.34488	-0.2	6	-0.791108
Bisphos	Insulin	76	M	35	6.5	179	25.9924	2	-27	3.30813	1.1	-45	2.98322
Denosumab	Insulin	72	F	19	7.3	132	51.5625	0	11	0.351562	-2	-31	NA
Denosumab	Insulin	73	F	11	5.3	72	60.7163	NA	NA	NA	1.4	30	0.220386
Denosumab	Insulin	82	F	35	8.5	NA	30.7832	-0.4	NA	0.603591	0.1	NA	0.553292
Calcium/VitD	Insulin	68	F	23	5.8	67	33.9493	-0.1	103	-5.70966	0.2	42	-7.29139
Denosumab	Lifestyle	72	F	1	6	157	32.4838	0	-38	0.676041	NA	NA	NA
Denosumab	Lifestyle	70	M	10	6.8	119	33.9057	0.3	1	-3.9889	-0.4	42	-4.24905
Calcium/VitD	Other	78	F	3	8.3	182	30.0835	-0.5	-44	-0.50199	NA	NA	-3.29879
Denosumab	Insulin	86	F	20	6.4	NA	29.1655	NA	NA	-1.38884	-0.6	NA	-1.19594
Denosumab	Other	76	F	13	6.5	96	21.3166	0.9	71	-0.512623	0.5	40	-1.19612
Bisphos	Insulin	67	F	1	6.3	164	19.7599	1	-8	-3.12394	0.3	-27	-1.80662
Denosumab	Other	63	F	11	6	112	32.0291	NA	-9	-0.735803	-1.4	-1	-1.51489
Calcium/VitD	Other	80	M	10	6.1	112	33.5294	0.2	1	-0.519031	0	-9	-0.449827
Bisphos	Other	71	F	4	5.6	135	34.2262	0.6	13	0.814909	1	27	1.91327
Denosumab	Insulin	75	F	27	7.9	202	70.7576	-2	-88	0	-1.9	-67	0
Calcium/VitD	Lifestyle	80	F	1	6.6	116	35.0391	-0.3	NA	NA	-0.1	3	-0.15625
Denosumab	Insulin	76	F	3	5.1	96	29.8255	0.5	5	-3.23232	0.2	-4	-2.93848
Denosumab	Insulin	68	F	13	7.9	224	27.4312	-2.9	-68	-2.02694	-2.5	-118	-8.28791
Calcium/VitD	Other	90	M	5	5.5	120	38.0795	0.4	-7	-0.179282	0.1	-2	-0.322708
Denosumab	Lifestyle	93	F	15	6.2	124	22.9779	NA	NA	NA	-0.5	10	NA
Denosumab	Insulin	63	M	14	5.5	144	27.5911	0.3	-43	-6.62904	0	-10	-5.10615
Bisphos	Insulin	62	M	1	5.9	104	23.845	NA	NA	2.4093	-0.1	-12	4.92489
Bisphos	Insulin	75	F	11	7.1	87	31.4062	NA	NA	0.429687	0.3	42	0.546875
Calcium/VitD	Insulin	68	F	8	4.6	52	32.938	5	NA	1.55817	5	128	2.16413
Bisphos	Insulin	45	M	2	6	148	37.9521	0	12	-0.287274	0.8	49	-2.71314
Calcium/VitD	Insulin	65	F	11	6.3	104	22.5074	NA	-1	-1.01622	-1.5	-18	-2.55937
Bisphos	Insulin	62	M	16	9	123	35.0877	1.5	19	1.91512	1.7	107	0.102596
Bisphos	Other	57	F	2	6.3	123	34.2212	0.1	42	-2.21367	-0.2	-14	-9.1813
Bisphos	Insulin	60	F	20	5.1	103	31.7188	1.4	1	-0.429688	2.2	24	1.75781
Calcium/VitD	Insulin	58	F	10	5.7	108	27.4219	-0.5	5	-5.11719	-1	30	-4.6875
Bisphos	Other	59	M	19	6.8	131	32.9045	0.6	22	-0.223081	-0.8	-21	0.706425
Bisphos	Other	57	M	21	7	190	22.4782	NA	NA	NA	6.6	-109	-0.840307
Denosumab	Other	81	F	6	7.3	171	36.4204	-0.7	-6	0.49948	-1.5	-18	-3.49636
Bisphos	Insulin	54	M	1	7.2	219	25.9313	1.4	70	3.04268	1.3	-116	3.89244
Bisphos	Other	91	F	20	6.6	NA	27.571	-1.1	NA	-0.302978	0.1	NA	0.302978
Denosumab	Lifestyle	60	F	8	5.8	95	25.6519	NA	NA	NA	-0.4	7	-0.531463
Denosumab	Lifestyle	76	M	4	6.7	108	28.5318	0	26	-0.410302	NA	NA	-2.33556
Denosumab	Insulin	51	F	5	8	286	28.0904	0	-202	-5.84314	NA	NA	-6.01627
Denosumab	Lifestyle	70	F	15	6.3	NA	39.3576	NA	NA	NA	0.2	NA	-0.0395554
Denosumab	Lifestyle	79	F	14	5.7	88	30.5142	-0.2	25	0.432825	-0.2	18	2.33726
Denosumab	Insulin	85	F	18	5.6	121	32.0399	-0.4	-55	-9.33507	NA	NA	-9.88885
Denosumab	Lifestyle	84	M	12	6.1	150	17.8813	NA	NA	0.642239	-0.5	-32	-0.202812
Denosumab	Insulin	66	F	23	6.7	129	33.7477	-0.3	19	3.50293	NA	NA	NA
Bisphos	Lifestyle	61	F	1	6	100	18.0934	NA	NA	-0.231473	-0.8	-28	-0.0771575
Denosumab	Insulin	79	M	9	7.6	154	27.3868	-0.6	NA	-1.72364	0	-26	-1.8194
Denosumab	Insulin	70	F	32	5.9	NA	23.815	-0.7	NA	-1.63847	2.8	NA	-1.37174
Denosumab	Insulin	80	F	13	7.5	159	21.9261	-1.2	-31	1.3493	NA	NA	-1.89745
Denosumab	Other	84	F	13	8.7	186	33.2763	NA	NA	NA	-1.7	-116	0.780785
Denosumab	Lifestyle	82	F	7	6.1	120	37.412	NA	NA	NA	0	-5	-2.44646
Denosumab	Other	84	F	4	6.3	107	38.0613	NA	NA	NA	-0.5	-11	-0.990946
Denosumab	Lifestyle	73	F	4	5.5	98	24.8408	NA	NA	1.22622	0.1	9	1.58222
Bisphos	Insulin	85	F	42	7.7	NA	22.3863	-0.4	NA	-1.16943	1.1	NA	0.300712
Bisphos	Lifestyle	83	M	10	6.6	122	27.466	0.1	27	0.0717129	0.5	NA	0.286851
Bisphos	Lifestyle	65	M	1	7.1	123	28.4635	0.6	14	4.27577	0.2	17	3.21463
Bisphos	Lifestyle	78	M	4	6.6	112	27.9512	-0.4	48	0.375766	0.5	NA	0.289051
Bisphos	Other	76	F	2	6.9	NA	33.6485	NA	NA	0.600865	0	NA	-0.400577
Bisphos	Lifestyle	80	M	7	6.4	117	23.5938	-0.2	15	-0.540833	-0.2	2	-0.878853
Bisphos	Other	62	F	6	6.8	NA	41.0159	1.1	NA	1.50108	1.5	NA	-0.162278
Bisphos	Other	68	F	10	8.3	167	21.3944	-0.3	30	0.0416233	0.6	NA	-0.0832466
Bisphos	Other	58	F	10	7.1	137	35.0937	-0.6	-17	NA	-0.6	-34	0.457247
Bisphos	Lifestyle	66	F	1	5.9	106	28.277	NA	3	2.23133	0.1	2	2.71816
Bisphos	Insulin	82	F	11	6.1	130	29.7268	NA	NA	NA	0.3	-20	-2.19261
Bisphos	Other	63	M	12	6.7	117	33.5294	1.3	81	-2.59516	1.6	NA	-3.3218
Bisphos	Other	69	F	7	6.6	154	33.328	NA	NA	0.160231	-0.2	-35	-1.64237
Bisphos	Lifestyle	83	F	3	7.2	NA	37.5422	NA	NA	NA	-0.3	NA	-1.53502
Bisphos	Insulin	70	M	11	7	NA	22.658	NA	NA	NA	0.5	NA	0.0752757
Calcium/VitD	Insulin	52	M	3	10	274	31.0563	NA	NA	NA	-4.2	-192	0.455166
Bisphos	Insulin	61	M	6	7.3	277	35.1474	-1.6	-139	-0.0708617	-0.5	-83	-0.389739
Bisphos	Insulin	69	M	6	6.4	90	31.6253	0.3	43	2.09366	1.5	47	1.02847
Bisphos	Insulin	62	M	15	6.6	135	41.4413	NA	-1	-2.39995	-0.2	13	-1.04786
Bisphos	Insulin	60	F	1	6	88	32.9045	0.3	-1	1.30131	2.1	50	3.16032
Bisphos	Insulin	69	F	1	5	151	30.478	NA	NA	1.72111	2.6	-7	2.04382
Bisphos	Insulin	69	F	5	9.9	NA	17.7019	-2.8	NA	2.79267	-3.1	NA	2.70258
Bisphos	Other	79	M	2	7.3	104	26.3361	0.2	31	1.5427	0.4	43	0.697888
Bisphos	Insulin	73	M	17	8.6	180	33.3333	-1.7	-71	-0.0308642	-1.4	-41	1.2037
Bisphos	Lifestyle	78	F	2	6.3	NA	25.7098	NA	NA	NA	0.6	NA	1.34176
Bisphos	Other	79	F	5	6.7	NA	34.8526	0	NA	-0.301103	-0.1	NA	0.263465
Bisphos	Other	69	F	3	5.6	128	30.3593	NA	NA	NA	0.1	-16	-0.210828
Bisphos	Insulin	65	F	6	8.3	NA	45.2016	1.4	NA	-0.463822	0.9	NA	-0.632484
Bisphos	Other	65	F	7	6.2	94	41.0074	0.7	62	0.979823	0.2	26	-0.798374
Bisphos	Other	83	F	25	7.8	150	30.4054	-0.6	NA	-1.96311	-0.3	-31	-0.547845
Calcium/VitD	Lifestyle	67	F	5	6.1	87	21.4507	0.2	42	-0.665874	0	25	0.142687
Bisphos	Insulin	64	F	24	8	271	42.5575	1.3	NA	5.15234	0.7	5	6.24772
Bisphos	Other	69	F	2	6.7	138	34.4757	0.6	11	0.862919	0.5	14	0.657462
Bisphos	Other	77	F	8	6.6	174	33.1504	-0.3	NA	-3.31504	-0.3	-21	-3.50556
Bisphos	Lifestyle	59	F	5	5.7	NA	34.9778	0.2	NA	-0.133333	0.2	NA	0.755556
Calcium/VitD	Other	86	F	2	6.3	NA	33.6221	0.4	NA	0.751553	2.8	NA	0.197777
Calcium/VitD	Other	81	F	4	6.1	125	29.0884	-0.1	-4	-2.08325	0.1	11	0
Calcium/VitD	Other	78	F	18	7.7	128	44.8889	1	16	1.42222	-0.5	NA	-3.6
Bisphos	Insulin	77	M	15	6.4	112	37.1485	2.4	-13	0.574635	3	-1	-1.96052
Bisphos	Other	56	M	2	6.3	120	20.7425	0.6	-9	NA	0.4	NA	2.27903
Bisphos	Insulin	50	M	1	6	95	29.6774	0.6	9	3.62123	0.4	24	4.78668
Bisphos	Other	72	F	12	6.9	107	37.815	0.9	17	0.355999	0.9	17	0.830663
Calcium/VitD	Lifestyle	60	F	1	6.1	135	37.2266	0.1	0	0.273438	0.3	-8	0.234375
Bisphos	Other	75	F	1	6.7	169	25.8044	NA	-10	0.175064	0.2	-38	-0.245089
Bisphos	Other	80	M	1	7.7	159	31.3349	-1.2	-13	NA	-1	-18	-2.4968
Bisphos	Lifestyle	63	F	5	6.3	97	37.2276	-0.2	46	0.0381039	0.1	11	1.14312
Bisphos	Other	64	M	1	6.1	NA	35.2667	-0.1	NA	NA	NA	NA	0.451654
Bisphos	Other	88	F	14	6.5	120	26.3903	-0.4	35	0.573703	-0.5	18	-1.18326
Bisphos	Lifestyle	70	F	1	6	125	22.6824	-0.4	-13	NA	-0.3	NA	-0.534188
Bisphos	Other	54	F	1	6.2	96	30.832	0.5	8	-0.131573	-0.4	-3	-0.57015
Calcium/VitD	Other	52	F	4	7.2	133	27.2633	0.7	21	-1.54006	1.2	41	-0.0416233
Bisphos	Other	68	F	2	8.4	240	24.9433	-3.4	-90	-1.34203	-0.6	-85	0.046277
Bisphos	Other	62	M	15	6.6	NA	30.0568	0.4	NA	0.990884	0.8	NA	0.759678
Calcium/VitD	Lifestyle	52	F	7	6.5	114	27.3047	-0.1	13	0.78125	0.2	5	1.5625
Bisphos	Other	77	M	10	6.4	101	24.8816	NA	NA	NA	1	87	0.391837
Bisphos	Other	77	F	4	8.1	NA	22.6429	-1.3	NA	-0.505988	-0.5	NA	-0.548153
Calcium/VitD	Other	74	F	9	7.7	145	46.2891	0.4	14	-0.273438	0.8	-26	1.36719
Bisphos	Other	67	M	14	8.6	NA	31.0512	-0.8	NA	0	0.1	NA	-0.940946
Bisphos	Other	59	F	3	6.1	122	31.2049	0.3	NA	-0.640923	0.7	3	-0.0400577
Bisphos	Other	79	F	14	8.8	NA	15.106	1.2	NA	0.234566	0.3	NA	1.079
Bisphos	Other	65	F	15	7.2	172	33.4073	0.6	-47	0.205457	1	6	1.27383
Bisphos	Insulin	88	M	20	7.7	128	27.9662	-0.5	-5	-1.10261	-1.2	-34	-2.23863
Calcium/VitD	Insulin	57	M	4	6.2	111	60.5882	NA	NA	NA	0.4	4	3.80623
Bisphos	Insulin	68	F	21	6.8	NA	29.2132	1.5	NA	2.39512	1.2	NA	0.326608
Bisphos	Other	75	M	14	7	118	20.1337	0.4	NA	0.553776	0.1	-14	0.395554
Bisphos	Lifestyle	53	M	1	6.2	179	38.1639	-0.3	-31	-1.47054	0.1	-46	-1.61059
Calcium/VitD	Other	70	M	10	7.3	135	39.1231	0.3	13	1.64153	1.2	34	-0.273588
Calcium/VitD	Other	71	M	12	6.1	150	38.9031	-0.1	12	0.566893	-0.2	18	0.708617
Calcium/VitD	Insulin	80	F	38	8	NA	27.181	0	NA	-1.16127	0.2	NA	0.907243
Calcium/VitD	Insulin	78	F	8	6.2	NA	33.4235	0.4	NA	1.08221	-0.5	NA	-2.66389
Calcium/VitD	Insulin	63	F	8	7.2	147	42.7198	0.1	25	-1.54266	0	-14	-1.42399
Calcium/VitD	Insulin	64	F	5	7.3	NA	32.8874	-0.3	NA	NA	-0.5	NA	2.00288
Calcium/VitD	Insulin	63	F	33	7.5	NA	21.9805	-1	NA	-0.715119	-0.6	NA	-0.828033
Calcium/VitD	Other	87	F	13	6.4	295	26.749	0.2	-165	NA	0	-83	-1.10501
Calcium/VitD	Insulin	75	F	14	7.3	154	38.0975	-1	-54	0.380499	0.1	-21	-1.1415
Calcium/VitD	Insulin	68	F	5	6.2	93	30.4272	0.2	12	1.82563	0.5	10	1.62278
Calcium/VitD	Other	70	F	18	6.6	183	39.9219	-0.7	7	-1.36719	-1.2	NA	NA
Calcium/VitD	Other	58	F	8	5.5	111	28.5483	NA	NA	NA	-0.2	-17	2.93199
Calcium/VitD	Other	56	F	8	7.8	205	32.334	-0.6	-8	NA	-0.6	NA	-1.58221
Calcium/VitD	Insulin	78	F	17	7.3	212	38.4349	0.6	-70	0	-0.3	NA	-1.21191
Calcium/VitD	Lifestyle	78	F	1	6.6	113	38.6156	NA	NA	1.24179	0.5	30	3.24467
Calcium/VitD	Other	77	F	14	6.6	NA	31.6776	NA	NA	0.780785	0.3	NA	-0.780785
Calcium/VitD	Other	78	M	31	7.8	103	25.2129	0	53	-0.793627	1.2	18	-0.641006
Calcium/VitD	Lifestyle	78	F	7	6.9	132	29.0884	NA	NA	NA	0.9	21	1.00305
Calcium/VitD	Other	79	F	1	7	178	34.5778	-0.8	NA	-1.73333	-0.6	-41	-1.06667
Calcium/VitD	Insulin	46	M	5	6.2	121	27.8893	-0.2	14	2.04152	0.1	9	1.6263
Calcium/VitD	Other	75	F	5	8.2	164	27.6562	-0.4	-6	0.585938	-1.2	-26	0.078125
Calcium/VitD	Lifestyle	77	F	1	5.7	108	36.9995	0.2	-6	NA	0.6	2	-0.567974
Calcium/VitD	Other	63	F	6	9.5	271	32.594	0	-73	1.56013	-0.9	NA	2.52994
Calcium/VitD	Other	70	M	20	6.8	137	23.312	-0.9	7	0.111541	0	28	0.223081
Calcium/VitD	Other	59	M	4	5.7	107	18.6727	0.1	NA	-0.231241	0.3	3	0
Calcium/VitD	Other	77	F	11	7.8	153	26.5565	-0.1	6	-0.110193	0	16	0.0367309
Calcium/VitD	Other	68	F	13	6.9	145	58.0376	0	-15	-1.35496	0.2	-34	-3.0863
Calcium/VitD	Lifestyle	81	F	18	7.2	142	23.1261	0.2	9	0.111541	-0.1	-3	-0.557704
Calcium/VitD	Lifestyle	79	F	8	7	129	44.5786	NA	NA	NA	0	13	-0.24974
Calcium/VitD	Other	71	F	17	7	164	25.58	-0.3	NA	0.692521	0.4	-12	0.476108
Calcium/VitD	Other	69	M	1	7	147	34.5405	0.1	-2	0.341986	0.7	11	0.547177
Calcium/VitD	Lifestyle	80	M	6	6.3	134	34.0807	NA	NA	NA	0.1	-5	-0.267299
Calcium/VitD	Other	79	F	36	5.2	102	52.0689	0.2	2	-2.7268	-0.1	50	0.519391
Calcium/VitD	Other	64	M	5	6.3	128	26.1111	-0.5	23	-1.23457	-0.4	-54	-0.277778
Calcium/VitD	Other	60	F	5	9.9	NA	24.3865	-4.6	NA	-0.533455	-3.8	NA	0.990703
Calcium/VitD	Insulin	86	M	14	7.9	NA	29.5156	NA	NA	NA	0.3	NA	1.10727
Calcium/VitD	Other	59	M	17	7.7	NA	40.3047	-1.1	NA	NA	-1.2	NA	-1.24654
Calcium/VitD	Other	68	F	7	6.9	102	25.4259	0.2	47	0.0421656	0.6	9	0
Calcium/VitD	Other	71	F	15	6.8	111	29.7794	-1	-15	-1.18416	0.8	55	2.23674
Calcium/VitD	Lifestyle	88	F	8	6.5	155	36.0938	NA	NA	0.337325	-0.1	-19	-1.93962
Calcium/VitD	Lifestyle	78	M	35	5.9	115	22.8466	0.5	17	1.13866	-0.1	9	1.28558
Calcium/VitD	Other	76	F	4	8.4	NA	28.219	-0.8	NA	0.537846	-1.2	NA	-0.968124
Calcium/VitD	Other	67	M	12	7.4	64	22.5268	NA	NA	-0.244193	-0.3	61	-0.793627
Calcium/VitD	Insulin	82	F	18	7.4	174	28.5665	-0.1	-33	-0.432825	0	0	-0.995499
Calcium/VitD	Insulin	76	F	14	6	137	24.5994	1.5	-13	1.33195	1.7	-3	2.08117
Calcium/VitD	Other	82	M	6	7.4	148	23.7799	-0.4	8	0.191516	-0.1	6	0
Calcium/VitD	Insulin	58	F	4	7.1	131	52.0042	1	29	-2.3533	-1	-37	-13.0396
Calcium/VitD	Other	77	F	10	6.7	146	28.8835	0.5	33	-2.15045	0.6	13	0.168663
Calcium/VitD	Insulin	63	M	12	8.1	184	43.0186	NA	NA	NA	-1.4	-34	-1.79902
Calcium/VitD	Lifestyle	81	F	11	6.9	NA	32.8824	-0.2	NA	0.874089	0.9	NA	0.62435
Calcium/VitD	Other	74	M	17	7.4	61	24.8301	NA	NA	NA	0.3	79	-0.367309
Calcium/VitD	Lifestyle	73	F	7	6.4	101	21.0105	NA	NA	NA	-0.9	-24	-0.779478
Denosumab	Insulin	46	F	30	8.4	NA	37.5193	-1.5	NA	-1.44676	-1.8	NA	-2.36304
Denosumab	Other	93	F	1	7.5	146	31.5655	-0.9	-27	-0.600865	-0.9	-16	-1.16167
Denosumab	Insulin	59	F	50	6.3	134	24.9559	-0.4	14	1.72248	-1.1	-41	2.083
Denosumab	Insulin	67	F	20	7.6	290	54.9256	-1.2	-109	-2.55367	-0.8	NA	-4.7178
Denosumab	Insulin	60	F	10	6.8	100	52.3111	0.4	22	2.53333	-0.1	-26	1.6
Denosumab	Lifestyle	80	F	1	5.7	116	20.331	NA	NA	-0.0771575	-0.1	5	0.424366
Denosumab	Lifestyle	68	F	2	5.9	94	24.5165	NA	NA	-0.0877155	-0.1	11	-1.27187
Denosumab	Lifestyle	79	M	1	6	142	29.6462	5.1	8	-1.66043	-0.6	-38	-1.78119
Denosumab	Insulin	54	F	19	7.8	90	23.1751	-0.4	15	-0.187652	-0.8	6	-0.281479
Denosumab	Other	80	F	13	7.1	181	27.7257	-0.1	NA	-0.187652	-0.1	80	0.234566
Denosumab	Lifestyle	85	M	6	6.1	107	22.0522	0	-12	0.267299	NA	2	1.30308
Denosumab	Insulin	61	M	11	6	128	24.7769	-0.5	-37	1.6563	NA	NA	NA
Denosumab	Insulin	63	F	14	8.1	293	27.4729	-0.5	-103	0.571559	NA	NA	0.609663
Denosumab	Lifestyle	81	M	6	5.9	110	26.4594	NA	NA	-0.376378	0.2	50	-2.82284
Denosumab	Insulin	83	M	36	6	200	32.7381	-0.4	-12	-1.24008	-0.3	-75	-1.3818
Denosumab	Insulin	58	F	42	8.5	127	25.829	NA	NA	NA	-1.2	-70	-0.759678
Denosumab	Insulin	76	M	45	6.9	81	24.0033	0.1	47	0.989499	0.4	47	0.606467
Denosumab	Other	61	F	7	6.3	73	25.1743	0.2	54	0.526293	NA	NA	NA
Denosumab	Insulin	54	M	1	5.6	128	24.3097	0.5	25	1.91571	0.7	18	2.27903
Denosumab	Lifestyle	75	M	2	6.4	133	35.225	NA	-24	-0.955005	-0.1	-37	-2.46097
Denosumab	Lifestyle	87	M	13	5.9	99	26.2284	0.3	25	-1.38408	0.1	14	-1.5917
Denosumab	Lifestyle	74	F	5	6.4	134	33.1322	-0.6	-4	-1.12383	-0.2	13	-0.457856
Denosumab	Insulin	75	F	23	6.9	301	29.8792	0.7	-201	-1.71158	-1.2	-131	-3.22754
Denosumab	Lifestyle	80	F	1	5.4	90	20.437	NA	NA	0.49948	-0.1	-3	0.957336
Denosumab	Lifestyle	90	F	1	6.5	112	25.3076	0.1	28	1.61616	-0.4	6	-1.91001
Denosumab	Insulin	58	F	48	10.8	155	26.9788	-1.5	-21	0.892531	-1.9	-49	2.43418
Denosumab	Insulin	76	M	16	6.6	151	22.861	-0.7	3	2.57469	-0.2	18	1.47125
Denosumab	Insulin	76	M	40	6.9	145	32.0198	1.1	NA	0.752985	-0.7	12	-0.286851
Denosumab	Lifestyle	87	F	5	5.8	133	28.5075	NA	NA	0.614008	0.1	-5	1.49116
Denosumab	Insulin	78	F	6	8	174	20.4224	-0.7	54	-0.452005	-0.5	-58	0.0821828
Denosumab	Insulin	88	M	9	7.7	140	22.7539	-0.1	142	-2.50593	-0.1	2	-3.10735
Denosumab	Lifestyle	69	F	1	5.3	90	26.3476	NA	-6	NA	-0.2	-5	0.24974
Denosumab	Insulin	65	F	55	7.9	141	24.6484	-0.3	29	-0.9375	-0.3	129	-0.585938
Denosumab	Lifestyle	71	F	5	5.7	84	23.341	NA	-5	1.25386	0	67	0.434028
Denosumab	Insulin	64	M	9	7.9	103	40.3101	0.3	115	-2.93575	1.5	59	-1.54315
Denosumab	Lifestyle	75	F	8	5.6	95	20.725	0	-14	-0.681272	NA	NA	NA
Denosumab	Lifestyle	64	F	8	5.8	90	48	-0.3	-1	-1.82222	-0.4	5	-5.06667
Denosumab	Other	77	F	12	8.1	146	24.301	-0.9	-47	0.0938262	NA	NA	NA
Denosumab	Lifestyle	79	M	1	5.3	86	25.6821	NA	12	1.67657	-0.1	-1	2.05761
Denosumab	Insulin	76	F	20	6.9	104	35.4816	-0.5	-18	-2.42568	-0.3	-14	-1.522
Denosumab	Other	74	F	8	7	211	25.7819	-0.6	-36	0.188189	-0.2	-42	-0.188189
Denosumab	Other	84	F	15	5.7	64	36.439	-0.1	14	0.469905	0	8	0.512623
Denosumab	Other	81	F	12	6.8	123	26.4889	0.4	NA	-0.432825	0.1	-13	NA
Denosumab	Lifestyle	86	M	1	6.5	119	34.8883	0.1	3	-2.76095	-0.1	-11	-4.30277
Denosumab	Lifestyle	78	M	16	6.1	101	27.8058	0.1	-27	0.441863	0.3	13	0.820603
Denosumab	Other	86	F	12	7	128	22.4675	0.1	16	0.435109	-0.3	3	0.276888
Denosumab	Other	85	F	18	6.5	124	29.3028	0.6	51	-0.24974	0.9	27	-0.49948
Denosumab	Lifestyle	69	F	11	5.5	155	31.2071	0.8	-7	1.18122	0.8	17	1.79089
Denosumab	Lifestyle	88	F	14	6.4	147	31.3798	0	-38	-2.85665	NA	-22	-1.86115
Denosumab	Other	56	F	1	6.9	153	29.8449	1.4	-29	-0.783673	-0.3	-44	-8.29388
Denosumab	Other	54	F	3	7.7	157	30.6372	-0.2	3	0	2.6	42	-0.639843
Denosumab	Other	84	F	20	6.2	85	31.7826	0.1	15	1.06797	0.8	1	0.598061
Denosumab	Lifestyle	80	F	2	6.1	125	33.3884	0	-8	-0.550964	NA	NA	-0.330579
Denosumab	Lifestyle	58	F	6	6.3	148	31.1248	0.3	-34	-0.440635	0.5	-8	-0.680981
Denosumab	Insulin	90	F	22	6.6	97	23.9853	1	91	0.367309	-0.6	22	-1.39578
Denosumab	Lifestyle	86	F	2	6	131	21.7188	NA	-22	0.234375	-0.3	-24	0.078125
Denosumab	Lifestyle	67	F	5	5.8	85	19.3473	0	1	-0.865651	NA	NA	1.25519
Denosumab	Lifestyle	73	F	3	6.4	86	31.7694	-0.2	4	-1.47161	-0.8	-6	-2.03428
Denosumab	Lifestyle	81	F	15	5.4	123	27.3646	NA	-12	-2.38751	-0.1	27	-1.65289
Denosumab	Insulin	79	F	69	5.6	183	18.668	0.3	-147	0.854372	-0.1	-109	0.170874
Denosumab	Other	69	F	22	7.3	145	25.6367	0.4	7	-0.252994	0.2	-45	-1.51796
Denosumab	Other	86	F	11	5.7	106	22.5973	NA	-6	0.527405	0.3	4	0.121709
Denosumab	Lifestyle	78	F	9	6.7	151	23.2464	-0.2	-7	-1.90677	-0.7	-13	-1.66335
Denosumab	Lifestyle	69	M	10	6.6	95	23.3137	-0.2	36	-2.65957	NA	NA	NA
Denosumab	Insulin	69	M	17	7	232	32.7027	-0.9	-42	0.129132	0.2	23	1.29132
Denosumab	Other	67	F	15	6.7	136	35.9251	0.3	44	-0.843313	-0.1	-1	-1.77096
Denosumab	Lifestyle	85	F	1	5.8	95	24.1147	0	11	2.3634	0.5	-9	3.44496
Denosumab	Lifestyle	66	F	10	6.9	140	27.2911	-0.1	-16	0.330579	NA	NA	NA
Denosumab	Lifestyle	64	F	2	6.1	115	30.6923	0.5	17	0.473229	0.4	-3	NA
Denosumab	Lifestyle	77	F	6	5.9	112	27.3262	0.3	14	0.689505	0.4	-1	0.108869
Denosumab	Other	71	F	13	6.7	169	23.1129	-0.1	-38	1.64474	0.2	-12	0.692521
Denosumab	Insulin	75	F	12	9.3	192	30.0099	-2.9	-90	2.51559	-2.6	-28	0.566893
Denosumab	Lifestyle	78	F	6	6.1	128	23.9079	0.2	6	NA	-0.1	-2	NA
Bisphos	Insulin	80	F	20	8.3	100	23.5755	0.2	298	-0.195918	1.1	-11	-0.946939
Bisphos	Insulin	90	F	52	6.8	NA	22.5181	NA	NA	0.410914	1.2	NA	1.60256
Calcium/VitD	Other	78	F	7	7.5	146	35.5556	0.1	-57	0	1.9	46	-1.87328
Calcium/VitD	Other	73	M	10	7	130	26.5118	-0.8	-19	0.315617	0.7	43	1.0731
Calcium/VitD	Other	74	M	4	6	126	27.4048	0.7	-1	NA	0.6	6	-0.865052
Bisphos	Other	85	F	21	6.5	NA	32.0291	0.4	NA	-2.16413	0.6	NA	-2.03428
Bisphos	Other	79	F	9	6.5	138	27.4222	0	-44	1.37778	-0.1	-38	0.488889
Bisphos	Lifestyle	91	F	17	8.7	NA	31.2175	1.4	NA	1.45682	-2.1	NA	0.790843
Bisphos	Other	64	F	12	7.3	NA	34.611	-0.1	NA	-0.830663	-0.2	NA	-0.870219
Bisphos	Other	81	F	5	7.6	156	20.8264	NA	NA	NA	0.3	10	0.844812
Calcium/VitD	Insulin	87	M	19	8.1	132	31.1003	1.5	NA	-0.580636	-0.3	75	-0.326608
Bisphos	Lifestyle	77	F	1	6.2	115	30.0621	-0.2	4	0.892531	0.3	30	0.486835
Bisphos	Lifestyle	87	F	23	5.9	137	29.1523	NA	NA	0	0.4	-6	-0.870219
Calcium/VitD	Insulin	83	F	11	8.3	193	34.6021	-0.3	-2	-1.70874	-0.3	-46	-2.13593
Calcium/VitD	Other	70	F	3	6.3	NA	24.8235	0.4	NA	0.745581	0.6	NA	0.614008
Bisphos	Other	82	F	35	6.9	NA	33.5366	0.8	NA	1.48721	0.6	NA	2.19363
Calcium/VitD	Insulin	79	F	36	6.8	130	44.1207	0.1	NA	-0.998959	0.9	65	-1.33195
Bisphos	Lifestyle	73	F	20	6.3	148	46.6667	0.5	9	-0.355556	0.4	-27	0
Bisphos	Lifestyle	61	F	4	8.4	155	31.4803	1.3	39	-0.0771575	0.1	52	-0.887311
Bisphos	Lifestyle	76	F	13	6.1	125	28.9127	NA	NA	NA	-0.1	-17	1.68802
Calcium/VitD	Other	71	F	6	6.3	140	29.8176	NA	NA	NA	1.1	-5	0.598061
Bisphos	Insulin	58	F	4	6.5	99	37.9341	0.5	88	0.640779	1	39	1.23884
Bisphos	Insulin	68	M	40	8.1	183	33.8345	-0.8	-45	1.1491	-1.6	-81	0.670305
Bisphos	Insulin	75	F	6	5.9	108	35.2001	0.8	0	0.170874	0.9	34	0.555342
Bisphos	Other	73	F	11	7	153	38.1349	-0.3	NA	-0.801154	-0.6	-40	-1.08156
Bisphos	Other	84	M	10	6.9	NA	28.9556	0.3	NA	0.770281	0.4	NA	0.280102
Bisphos	Other	71	M	1	7.2	150	32.6376	NA	-50	NA	0	-38	-0.0597211
Calcium/VitD	Insulin	77	F	40	8.8	183	41.8762	-0.2	-21	1.79089	-0.3	-47	2.01951
Calcium/VitD	Insulin	77	F	6	7.7	125	29.1876	0.1	-22	1.37174	0.2	NA	1.44795
Bisphos	Other	75	F	1	7.7	154	32.2498	-0.7	-24	-0.40404	-0.2	-7	-1.10193
Bisphos	Other	72	F	15	7.5	106	36.5305	0.4	-4	0.692521	-0.1	-29	-0.605956
Calcium/VitD	Lifestyle	50	F	1	8.2	105	39.7086	-1.5	20	2.03954	-2.2	-17	-2.37253
Bisphos	Lifestyle	63	F	3	6.9	125	34.1542	-0.3	-20	0.210828	-0.6	-16	0.337325
Bisphos	Lifestyle	75	F	4	6.9	NA	37.0315	0.1	NA	NA	0.5	NA	0.260262
Bisphos	Lifestyle	74	F	2	6.2	NA	32.8947	0.8	NA	2.29398	0.9	NA	1.08206
Bisphos	Insulin	71	M	21	6.2	133	31.3407	1.9	64	-0.094685	0.4	28	1.8937
Bisphos	Insulin	72	F	20	8.6	145	36.9001	0.5	41	-0.493097	1.4	30	-1.15056
Calcium/VitD	Lifestyle	69	F	12	6.2	122	25.8065	-0.5	1	-1.62331	0	-16	-1.66493
Calcium/VitD	Other	83	F	24	7.4	121	24.9539	-0.4	26	-0.338741	0.9	1	-0.150551
Calcium/VitD	Insulin	77	M	19	11.7	431	33.4653	-3.3	-296	3.89887	NA	NA	2.95369
Calcium/VitD	Insulin	71	F	19	5.8	101	20.9141	0.6	42	0.637119	1.4	11	-0.166205
Calcium/VitD	Other	79	M	10	8.8	149	29.2693	0.6	56	-0.233887	1.9	77	-0.534599
Calcium/VitD	Lifestyle	56	M	1	6.3	118	34.4742	0	87	-2.09042	3.1	91	-2.58645
Calcium/VitD	Other	57	F	13	8.1	NA	40.4128	-0.3	NA	NA	-1.2	NA	-1.44676
Calcium/VitD	Other	62	F	1	7.6	120	28.7069	NA	NA	-1.87962	0	14	-1.70874
Calcium/VitD	Lifestyle	60	F	2	5.7	121	37.6558	NA	NA	NA	0.1	-3	0.302978
Calcium/VitD	Lifestyle	71	M	6	5.6	113	29.1814	1	32	-0.49936	1.7	37	1.90381
Calcium/VitD	Insulin	71	M	22	6.7	117	25.7851	-0.4	21	1.0652	-0.5	-2	1.13866
Calcium/VitD	Other	62	M	1	6.9	109	27.5897	1.4	85	0.09363	-0.5	13	-0.43694
Calcium/VitD	Lifestyle	80	F	18	6.1	NA	27.7671	NA	NA	0.897091	0	NA	0.854372
Calcium/VitD	Insulin	57	F	17	8.9	480	23.8054	0	-175	0.476108	0.8	-393	0.649238
Calcium/VitD	Insulin	61	F	16	6	111	25.2759	NA	NA	NA	-0.8	-7	-0.791108
Bisphos	Lifestyle	69	F	1	6.4	101	28.2011	0.2	41	0.61726	-0.4	-4	0.192894
Bisphos	Lifestyle	70	F	13	6.4	158	22.8729	0.7	2	-0.841211	0.9	-11	-0.440635
Bisphos	Insulin	54	M	16	6.2	159	31.5115	NA	NA	NA	0.5	-18	0.420153
Bisphos	Other	69	M	6	6.8	186	32.2727	NA	NA	NA	0.7	34	-1.35853
Bisphos	Other	56	F	1	8.5	348	21.048	0.5	-144	0.435477	3.5	-81	1.01611
Calcium/VitD	Lifestyle	72	F	1	7.3	176	21.1219	5.2	-68	-0.476108	-0.7	-44	-0.302978
Calcium/VitD	Other	68	F	38	6.8	114	25.9698	NA	NA	0.246548	-0.3	2	0.698554
Calcium/VitD	Other	74	M	11	9.6	193	29.7576	-1.6	-48	0	-0.8	9	-0.471767
Calcium/VitD	Lifestyle	49	F	13	5.2	93	26.8544	0.9	67	1.99594	0.4	19	3.15721
Calcium/VitD	Lifestyle	65	M	1	7.1	124	34.6153	0.4	35	2.13839	3.4	148	1.20285

## Sheet: Supplemental Table 3
	Placebo participant samples
Serum Assay	BX0206	BX0166	BX0182	BX0198	BX0162	BX0234	BX0044	BX0062	BX0210	BX0108	BX0130	BX0158	BX0114	BX0218	BX0146
CTx (ng/mL)	0.462	0.583	0.819	0.75	0.264	0.685	0.522	0.566	0.415	0.708	0.871	0.318	0.279	0.468	0.224
TRAP (U/L)	2.7	2	2.7	4	2.3	2.6	3.7	3.3	2.7	2.9	3.4	2.5	3.6	2.8	2.5
P1NP (ug/L)	57.8	45.9	58.9	62.7	32.1	64.8	40.9	49.2	47.8	58.6	76.7	34.5	35.3	44	36.5
OCN (ng/mL)	20.9	31.8	31.7	27.3	13.8	46.5	37.6	26.8	23	37.9	39	19.5	20.5	27.8	17.1
Osteoclast gene set- Rank Mean	7.75	12.875	10.75	12	3.375	6.875	7.75	9.125	8.25	4.125	12.125	14.75	3.25	1.25	5.75
Osteoblast gene set- Rank Mean	7.375	10.75	14.375	14.25	2.875	9.875	2.75	11	3.875	5.5	11.25	10.875	5.875	1.875	7.25
	Placebo participant samples
MicroCT parameters	BX0206	BX0166	BX0182	BX0198	BX0162	BX0234	BX0044	BX0062	BX0210	BX0108	BX0130	BX0158	BX0114	BX0218	BX0146
BV/TV (%)	0.0756	0.065	0.1483	0.0808	0.2217	0.2294	0.0604	0.1966	0.1224	0.0911	0.1417	0.1086	0.2701	0.1063	0.251
Conn.Dens (mm-3)	3.6799	2.9852	4.4775	2.823	18.7478	4.6152	2.2019	6.9012	4.1537	12.5602	4.88	4.7056	9.3349	6.773	7.2401
SMI	1.9861	2.5229	1.0543	2.0607	2.5827	0.6907	2.074	1.221	0.6366	2.1556	1.0441	2.1482	0.3324	1.9409	1.1235
Tb.N (mm-1)	1.5242	1.4362	1.5679	1.5005	2.2338	1.712	1.2719	1.6527	1.7851	2.3305	2.007	1.5273	2.1366	2.0295	1.9776
Tb.Th (mm)	0.1105	0.109	0.1151	0.11	0.1648	0.2488	0.0971	0.206	0.0953	0.0717	0.1547	0.14	0.2007	0.1289	0.2341
Tb.Sp (mm)	0.666	0.6864	0.6533	0.6724	0.4146	0.46	0.8279	0.6386	0.5922	0.4305	0.645	0.6304	0.5335	0.5448	0.5092
Osteoclast gene set- Rank Mean	7.75	12.875	10.75	12	3.375	6.875	7.75	9.125	8.25	4.125	12.125	14.75	3.25	1.25	5.75
Osteoblast gene set- Rank Mean	7.375	10.75	14.375	14.25	2.875	9.875	2.75	11	3.875	5.5	11.25	10.875	5.875	1.875	7.25

[truncated: 4 more sheets: Supplemental Table 4- Olink, Supplemental Table 5, SuppFigure 2, SuppFigure 5]
